# Supplementary material for: Deficiency of X-linked TENT5D causes male infertility by disrupting the mRNA stability during spermatogenesis
Source: Cell Discov. 2022 Mar 8;8:23. doi: 10.1038/s41421-021-00369-9 (PMC8901658; doi:10.1038/s41421-021-00369-9)
Supplement: Supplementary file 1 — Supplementary table S5 [file 41421_2021_369_MOESM1_ESM.xlsx]

## Sheet: Table S5
Table S5. Differently expressed genes in Tent5d-mutated round spermatids (RS)
Row.names	baseMean	log2FoldChange	lfcSE	stat	pvalue	padj	WT_1	WT_2	WT_3	KO_1	KO_2	KO_3
Cst9	23.4987	-5.09931	0.884887	-5.76267	8.28e-09	1.87e-06	57.3145	23.0035	56.6037	0	3.07057	0.999789
Cst12	31.9324	-3.46918	0.632662	-5.48347	4.17e-08	8.3e-06	75.7717	18.0027	81.9777	5.77328	3.07057	6.99852
Gm47926	17.2718	-3.3939	0.722795	-4.69552	2.66e-06	0.000300708	25.2572	41.0062	28.3018	1.92443	6.14114	0.999789
Capn9	23.9674	-2.72009	0.538799	-5.04844	4.45e-07	6.7e-05	43.7145	44.0067	37.0852	4.81107	8.18819	5.99873
Cacng7	22.0693	-2.50015	0.603292	-4.14418	3.41e-05	0.00204951	54.4002	22.0033	36.1092	4.81107	4.0941	10.9977
Gm8417	32.7402	-2.48229	0.580884	-4.27329	1.93e-05	0.00140665	69.9431	43.0065	53.6759	5.77328	2.04705	21.9953
1700105G05Rik	17.0411	-2.45611	0.70089	-3.50427	0.000457864	0.0129913	37.8859	36.0055	12.687	9.62213	2.04705	3.99915
Defb19	21.4462	-2.4386	0.662616	-3.68027	0.00023299	0.00826445	45.6573	18.0027	44.8926	0.962213	7.16467	11.9975
Gm29721	19.4709	-2.38412	0.598646	-3.98253	6.82e-05	0.00350515	37.8859	29.0044	31.2296	8.65992	2.04705	7.99831
Gm50308	22.7435	-2.38174	0.5701	-4.17776	2.94e-05	0.00186191	29.143	57.0087	28.3018	5.77328	10.2352	5.99873
Sod3	17.7743	-2.31606	0.729467	-3.17501	0.00149834	0.0276965	37.8859	8.00122	42.9407	5.77328	2.04705	9.99789
Vmn1r65	33.206	-2.27629	0.48821	-4.66253	3.12e-06	0.000339857	58.286	54.0082	52.7	5.77328	20.4705	7.99831
Prdx2-ps1	36.9353	-2.26641	0.51572	-4.39466	1.11e-05	0.000955461	44.6859	84.0128	54.6518	7.69771	24.5646	5.99873
Gm20777	56.0242	-2.26507	0.388011	-5.83764	5.29e-09	1.32e-06	112.686	103.016	62.4592	13.471	22.5175	21.9953
Gm50181	18.2594	-2.25049	0.607528	-3.70435	0.000211937	0.00783369	29.143	33.005	28.3018	3.84885	11.2588	3.99915
Gm48748	28.6095	-2.24708	0.526807	-4.26546	1.99e-05	0.00143523	49.5431	61.0093	31.2296	11.5466	14.3293	3.99915
4930590H14Rik	93.6352	-2.24096	0.362268	-6.18592	6.17e-10	2.19e-07	115.6	223.034	124.918	20.2065	46.0586	31.9932
Plpp2	28.7937	-2.19625	0.506222	-4.33852	1.43e-05	0.00112486	42.743	59.009	40.0129	9.62213	16.3764	4.99894
Gm49304	48.1838	-2.12094	0.401692	-5.28003	1.29e-07	2.3e-05	75.7717	83.0126	76.1222	8.65992	23.5411	21.9953
Gm29663	33.1636	-2.11638	0.578817	-3.65639	0.000255788	0.00876846	59.2574	73.0111	29.2778	3.84885	25.5881	7.99831
Gm3141	17.2827	-2.09494	0.670165	-3.126	0.00177199	0.0309349	37.8859	15.0023	31.2296	12.5088	3.07057	3.99915
Rbm6-ps1	28.5088	-2.08665	0.493934	-4.22455	2.39e-05	0.00161287	40.8002	48.0073	49.7722	16.3576	5.11762	10.9977
1700019F05Rik	33.94	-2.08231	0.480181	-4.33652	1.45e-05	0.00112486	39.8287	79.012	45.8685	12.5088	18.4234	7.99831
Gm33086	48.7254	-2.06927	0.486607	-4.25245	2.11e-05	0.00148427	58.286	123.019	54.6518	9.62213	33.7763	12.9973
Gpr39	17.4341	-2.06676	0.690003	-2.99529	0.00274184	0.0410154	29.143	22.0033	33.1815	1.92443	15.3529	2.99937
Zfp553	21.6594	-2.06523	0.613546	-3.36605	0.000762526	0.0178602	30.1144	21.0032	53.6759	4.81107	15.3529	4.99894
Gip	32.7821	-2.06119	0.468632	-4.39832	1.09e-05	0.000949293	42.743	68.0103	47.8203	7.69771	18.4234	11.9975
Colq	39.5518	-2.0588	0.442651	-4.65108	3.3e-06	0.000347304	51.4859	92.014	47.8203	11.5466	19.447	14.9968
Bhmt2	21.1641	-2.0481	0.553631	-3.69939	0.000216118	0.00795306	31.0858	41.0062	30.2537	11.5466	4.0941	8.9981
Gm21815	15.8791	-2.0297	0.653754	-3.10469	0.00190479	0.0325726	25.2572	25.0038	26.35	11.5466	5.11762	1.99958
Gm32141	24.5463	-2.02561	0.543949	-3.7239	0.000196172	0.00741502	41.7716	51.0078	25.3741	5.77328	15.3529	7.99831
Samt1d	18.6403	-2.02431	0.653464	-3.09781	0.00194959	0.0329675	16.5144	40.0061	33.1815	4.81107	14.3293	2.99937
Gm28821	16.8129	-2.02267	0.678776	-2.97987	0.0028837	0.042627	8.74289	40.0061	32.2055	6.73549	8.18819	4.99894
Gm40603	20.6334	-2.00681	0.57269	-3.50419	0.000458004	0.0129913	38.8573	35.0053	25.3741	13.471	4.0941	6.99852
Gm48724	15.8006	-1.99878	0.648436	-3.08246	0.00205297	0.0338254	27.2001	32.0049	16.5907	5.77328	10.2352	2.99937
Kat6b-ps1	19.6529	-1.99549	0.593811	-3.36047	0.000778092	0.0180457	26.2287	34.0052	34.1574	14.4332	4.0941	4.99894
4933413L06Rik	142.204	-1.96555	0.30299	-6.48718	8.75e-11	3.48e-08	257.43	254.039	167.859	69.2794	70.6232	33.9928
D130079A08Rik	28.3151	-1.96353	0.538371	-3.64717	0.000265142	0.00897597	36.9144	73.0111	25.3741	16.3576	10.2352	7.99831
Clu	427.801	-1.96211	0.558986	-3.51012	0.000447898	0.0127915	869.432	283.043	890.044	119.314	175.023	229.951
Gm11535	34.9517	-1.96152	0.464508	-4.22278	2.41e-05	0.00161848	64.1146	50.0076	52.7	15.3954	21.494	5.99873
Gm20927	27.4054	-1.95761	0.505176	-3.87511	0.000106575	0.0049051	45.6573	52.0079	33.1815	13.471	5.11762	14.9968
Mageb8-ps	38.1446	-1.95175	0.459867	-4.24417	2.19e-05	0.00152101	69.9431	63.0096	48.7963	12.5088	26.6116	7.99831
Rab4a	84.6285	-1.94074	0.427877	-4.53574	5.74e-06	0.000557557	134.058	149.023	120.039	69.2794	16.3764	18.996
Gm15738	329.504	-1.94025	0.289618	-6.69935	2.09e-11	9.99e-09	375.944	797.121	395.25	131.823	169.905	106.977
Gm21858	32.8535	-1.93341	0.442805	-4.36628	1.26e-05	0.00104011	60.2288	52.0079	43.9166	11.5466	18.4234	10.9977
Gm13326	33.0177	-1.92387	0.563493	-3.41418	0.000639749	0.0158662	71.886	45.0068	40.0129	26.942	11.2588	2.99937
4933402C05Rik	33.6345	-1.92132	0.500919	-3.83559	0.000125265	0.00546422	52.4574	69.0105	38.0611	4.81107	20.4705	16.9964
Ppp1r3a	22.3548	-1.91934	0.550217	-3.48833	0.000486055	0.0135342	36.9144	31.0047	38.0611	5.77328	16.3764	5.99873
Lzts1	19.8812	-1.91746	0.548587	-3.49527	0.00047358	0.0133107	29.143	29.0044	36.1092	5.77328	11.2588	7.99831
Arhgap15	30.791	-1.91297	0.563289	-3.39606	0.000683628	0.0165767	43.7145	73.0111	29.2778	17.3198	18.4234	2.99937
Gm33619	25.131	-1.91016	0.515093	-3.70838	0.000208586	0.00773421	35.943	52.0079	31.2296	15.3954	9.21172	6.99852
Gm33525	53.8191	-1.88355	0.397797	-4.73495	2.19e-06	0.000252454	93.2575	109.017	51.724	16.3576	24.5646	27.9941
Trh	37.3489	-1.86787	0.54672	-3.41649	0.000634333	0.0158196	45.6573	95.0145	35.1333	10.5843	30.7057	6.99852
Gm47691	84.4841	-1.85417	0.318041	-5.82995	5.54e-09	1.34e-06	153.486	139.021	104.424	25.0175	41.9645	42.9909
Gm49007	68.8737	-1.85107	0.32731	-5.65538	1.56e-08	3.33e-06	110.743	121.018	91.737	23.0931	28.6587	37.992
Gm13337	59.6952	-1.8507	0.491738	-3.7636	0.000167487	0.00674267	83.5432	109.017	87.8333	30.7908	42.988	3.99915
Gm27246	19.7432	-1.83751	0.544759	-3.37307	0.000743342	0.0176156	28.1715	39.0059	25.3741	7.69771	9.21172	8.9981
1700048O14Rik	191.98	-1.8179	0.257375	-7.06323	1.63e-12	9.67e-10	308.916	354.054	234.222	72.166	110.541	71.9848
Ube4bos2	30.8588	-1.80707	0.527057	-3.4286	0.000606708	0.0153682	46.6288	67.0102	30.2537	7.69771	24.5646	8.9981
Gm5305	38.7972	-1.80165	0.406251	-4.43483	9.21e-06	0.000827676	60.2288	63.0096	57.5796	11.5466	18.4234	21.9953
Gm50201	47.1358	-1.78114	0.423097	-4.20977	2.56e-05	0.0016814	62.1717	112.017	44.8926	19.2443	21.494	22.9951
1700062C10Rik	36.1584	-1.75691	0.499006	-3.52083	0.000430204	0.012435	40.8002	73.0111	53.6759	25.0175	19.447	4.99894
1700101I19Rik	145.024	-1.75585	0.250914	-6.99779	2.6e-12	1.4e-09	240.915	246.037	184.45	73.1282	70.6232	54.9884
Gm20888	20.2005	-1.75486	0.561008	-3.12806	0.00175965	0.030816	22.3429	40.0061	31.2296	12.5088	5.11762	9.99789
Slc10a2	66.307	-1.74765	0.392032	-4.45793	8.28e-06	0.00075965	127.258	101.015	78.074	15.3954	48.1056	27.9941
4930587E11Rik	94.9535	-1.73535	0.354699	-4.89246	9.96e-07	0.000138646	114.629	220.033	103.448	43.2996	57.3173	30.9934
Npas1	79.0361	-1.73305	0.324186	-5.34586	9e-08	1.65e-05	89.3718	158.024	117.111	31.753	41.9645	35.9924
Gm5526	115.032	-1.7299	0.359954	-4.80589	1.54e-06	0.000190665	143.772	282.043	104.424	40.413	67.5526	51.989
Selp	26.5026	-1.72292	0.490527	-3.51239	0.000444091	0.0127263	37.8859	47.0072	37.0852	6.73549	13.3058	16.9964
Gm43357	38.1263	-1.7222	0.469938	-3.66473	0.000247598	0.00856442	59.2574	53.0081	63.4351	31.753	13.3058	7.99831
Egfr	21.2365	-1.7215	0.584503	-2.94523	0.00322713	0.0456526	34.0001	16.0024	47.8203	14.4332	7.16467	7.99831
Metrnl	63.1401	-1.72096	0.404509	-4.25444	2.1e-05	0.0014836	76.7432	123.019	90.7611	21.1687	50.1527	16.9964
Sox5os3	240.825	-1.71467	0.294815	-5.81609	6.02e-09	1.44e-06	262.287	523.08	322.055	101.995	154.552	80.9829
C6	26.2804	-1.70494	0.516403	-3.30157	0.00096147	0.0204367	57.3145	33.005	30.2537	6.73549	16.3764	13.997
Gm11269	138.267	-1.69862	0.282042	-6.02257	1.72e-09	5.41e-07	207.887	273.042	153.22	59.6572	78.8114	56.988
Gm15669	44.3594	-1.69594	0.39151	-4.33178	1.48e-05	0.00113875	71.886	68.0103	63.4351	21.1687	28.6587	12.9973
Gm9637	22.371	-1.67961	0.537673	-3.12385	0.00178501	0.0310648	40.8002	39.0059	22.4463	9.62213	15.3529	6.99852
Pcsk6	89.5457	-1.65791	0.399206	-4.15302	3.28e-05	0.00202279	215.658	82.0125	110.28	50.0351	56.2938	22.9951
Adamts3	37.3081	-1.65031	0.462563	-3.56774	0.000360068	0.0109975	47.6002	42.0064	80.0259	10.5843	27.6352	15.9966
Ppm1k	45.8655	-1.641	0.374943	-4.37666	1.21e-05	0.00100167	71.886	72.011	64.4111	20.2065	29.6822	16.9964
Gm12977	24.4336	-1.6392	0.491128	-3.33762	0.000844991	0.0190071	35.943	39.0059	36.1092	16.3576	8.18819	10.9977
4930529K09Rik	215.94	-1.63759	0.233488	-7.0136	2.32e-12	1.29e-09	271.03	397.06	312.296	88.5236	119.752	106.977
Gm44516	50.7018	-1.62984	0.4545	-3.586	0.000335786	0.0105056	68.9717	112.017	48.7963	10.5843	36.8469	26.9943
4933427J07Rik	50.1821	-1.62191	0.406565	-3.98931	6.63e-05	0.00342008	81.6003	88.0134	57.5796	24.0553	36.8469	12.9973
Btbd19	33.4493	-1.62164	0.485886	-3.33749	0.000845394	0.0190071	50.5145	52.0079	48.7963	7.69771	29.6822	11.9975
4930579J19Rik	75.3646	-1.61758	0.358316	-4.51438	6.35e-06	0.000613245	94.229	151.023	95.6407	24.0553	54.2468	32.993
Gm40910	25.6244	-1.61144	0.506186	-3.18349	0.00145509	0.0273456	53.4288	36.0055	26.35	8.65992	13.3058	15.9966
Snhg6	37.4313	-1.60026	0.398003	-4.02072	5.8e-05	0.00307736	52.4574	52.0079	64.4111	19.2443	20.4705	15.9966
Gm10376	150.842	-1.59214	0.240744	-6.61341	3.76e-11	1.74e-08	200.115	261.04	218.607	80.8259	64.482	79.9831
Gm35188	36.8991	-1.58755	0.499567	-3.17785	0.00148371	0.0275625	73.8289	57.0087	35.1333	7.69771	31.7292	15.9966
Olfr13	20.5718	-1.5826	0.543981	-2.9093	0.00362241	0.0487668	30.1144	38.0058	24.3981	10.5843	14.3293	5.99873
1700048P04Rik	43.1583	-1.57927	0.403097	-3.91784	8.93e-05	0.00433318	54.4002	80.0122	59.5314	13.471	23.5411	27.9941
Pdia4	260.557	-1.57227	0.256924	-6.11959	9.38e-10	3.13e-07	404.116	434.066	331.815	119.314	90.0701	183.961
Kmo	37.738	-1.57035	0.444525	-3.53266	0.0004114	0.0119952	40.8002	67.0102	61.4833	9.62213	22.5175	24.9947
Pnpla1	53.1962	-1.56802	0.421064	-3.72395	0.00019613	0.00741502	120.458	45.0068	73.1944	24.0553	20.4705	35.9924
Cyp2b19	26.9104	-1.56568	0.471711	-3.31916	0.000902898	0.0197703	43.7145	35.0053	41.9648	11.5466	10.2352	18.996
Gm20824	55.7011	-1.56532	0.472203	-3.31492	0.00091668	0.0198587	47.6002	48.0073	154.196	33.6775	31.7292	18.996
Pcolce2	32.2457	-1.55138	0.528888	-2.93329	0.00335393	0.0466548	31.0858	75.0114	38.0611	8.65992	28.6587	11.9975
Gm34419	61.544	-1.54235	0.413484	-3.73014	0.00019137	0.0073163	81.6003	116.018	77.0981	18.2821	55.2703	20.9956
Lrrtm3	40.7647	-1.5252	0.446426	-3.41646	0.000634411	0.0158196	52.4574	87.0132	41.9648	11.5466	26.6116	24.9947
1700021F02Rik	45.4671	-1.5185	0.36177	-4.19742	2.7e-05	0.00174677	74.8003	63.0096	64.4111	23.0931	21.494	25.9945
Gm48923	40.948	-1.51054	0.50003	-3.02089	0.0025203	0.0390676	30.1144	100.015	51.724	22.1309	30.7057	10.9977
Gm39232	21.7098	-1.5088	0.514326	-2.93356	0.00335103	0.0466548	35.943	37.0056	23.4222	10.5843	13.3058	9.99789
4930479D17Rik	160.572	-1.50819	0.27118	-5.56159	2.67e-08	5.51e-06	215.658	294.045	202.992	72.166	112.588	65.986
Cdk15	44.1841	-1.50551	0.433017	-3.4768	0.000507434	0.0137315	57.3145	83.0126	55.6277	18.2821	37.8704	12.9973
Nnmt	72.8201	-1.50425	0.446158	-3.37157	0.000747414	0.017662	100.058	132.02	90.7611	10.5843	65.5055	37.992
4930405L22Rik	27.4936	-1.50065	0.484934	-3.09454	0.0019712	0.0331984	45.6573	40.0061	36.1092	7.69771	21.494	13.997
Gm44071	68.4894	-1.49899	0.345617	-4.33714	1.44e-05	0.00112486	131.143	107.016	65.387	37.5263	37.8704	31.9932
4930520P13Rik	33.796	-1.49723	0.447944	-3.34246	0.000830397	0.0188242	43.7145	62.0094	43.9166	9.62213	22.5175	20.9956
1700057H21Rik	63.6531	-1.49627	0.395823	-3.78015	0.000156731	0.00649755	91.3147	132.02	58.5555	27.9042	49.1292	22.9951
Dlx6os1	121.866	-1.49381	0.314683	-4.74704	2.06e-06	0.000246328	133.086	261.04	145.413	55.8084	80.8584	54.9884
Gm21735	25.3317	-1.493	0.469892	-3.17732	0.00148643	0.0275625	35.943	43.0065	33.1815	12.5088	15.3529	11.9975
Gm3543	243	-1.48836	0.227489	-6.54259	6.05e-11	2.66e-08	347.773	446.068	281.066	127.012	135.105	120.974
1700029E06Rik	155.738	-1.48326	0.28245	-5.2514	1.51e-07	2.65e-05	171.944	323.049	193.233	75.0526	94.1642	76.9837
Dlx5	63.887	-1.47905	0.406509	-3.63842	0.000274311	0.00918421	57.3145	130.02	94.6648	17.3198	44.0115	39.9915
Gm7103	29.4032	-1.47501	0.441192	-3.34324	0.000828059	0.0187967	43.7145	48.0073	38.0611	16.3576	12.2823	17.9962
Gmpr	75.3778	-1.47262	0.341478	-4.31249	1.61e-05	0.00121975	92.2861	121.018	119.063	36.5641	58.3409	24.9947
Grid1	93.9831	-1.46743	0.295892	-4.95933	7.07e-07	0.000101011	138.915	156.024	119.063	34.6397	55.2703	59.9873
Sost	64.1606	-1.46555	0.435894	-3.36216	0.000773355	0.01797	56.3431	151.023	75.1463	18.2821	51.1762	32.993
BC061237	935.999	-1.45813	0.160829	-9.06637	1.23e-19	2.06e-16	1292.98	1534.23	1290.17	498.427	534.28	465.901
4930435F18Rik	39.2446	-1.45759	0.441896	-3.29848	0.000972097	0.0205841	82.5718	48.0073	41.9648	19.2443	29.6822	13.997
Ntan1	307.796	-1.44899	0.204498	-7.08563	1.38e-12	8.56e-10	436.173	524.08	391.346	155.879	188.328	150.968
Gm20873	82.1245	-1.44638	0.305959	-4.72737	2.27e-06	0.000260275	102	157.024	101.496	45.224	44.0115	42.9909
Cpa6	118.15	-1.4462	0.329483	-4.38929	1.14e-05	0.00096935	193.315	205.031	120.039	42.3374	95.1877	52.9888
Klhl31	62.9721	-1.44466	0.314111	-4.59921	4.24e-06	0.000429424	85.4861	102.016	88.8092	31.753	33.7763	35.9924
Gm43818	29.5454	-1.44115	0.480993	-2.99619	0.00273376	0.0409622	55.3717	41.0062	33.1815	19.2443	20.4705	7.99831
Gm3573	144.239	-1.44	0.25753	-5.59159	2.25e-08	4.7e-06	201.087	236.036	195.185	78.9015	97.2348	56.988
Colca2	96.9346	-1.43895	0.38177	-3.76917	0.000163793	0.00664197	136.972	153.023	134.678	31.753	95.1877	29.9937
Olfr183	41.8261	-1.43763	0.396616	-3.62474	0.000289257	0.0095318	47.6002	83.0126	52.7	22.1309	22.5175	22.9951
Abraxas1	96.3176	-1.43101	0.336511	-4.2525	2.11e-05	0.00148427	158.344	140.021	122.967	33.6775	82.9055	39.9915
Gm34732	83.6884	-1.42974	0.344597	-4.14901	3.34e-05	0.00204349	135.029	151.023	80.0259	35.6019	63.4585	36.9922
4930528H21Rik	66.8694	-1.42889	0.354131	-4.03491	5.46e-05	0.00292553	109.772	100.015	82.9537	54.8462	27.6352	25.9945
Fcmr	31.9627	-1.42866	0.44163	-3.23497	0.00121656	0.0242832	36.9144	56.0085	46.8444	13.471	23.5411	14.9968
Gm27195	38.1529	-1.42543	0.483692	-2.94698	0.00320895	0.0455497	29.143	80.0122	57.5796	14.4332	32.7528	14.9968
Gm35166	60.4626	-1.42264	0.448277	-3.17359	0.00150568	0.027796	76.7432	125.019	62.4592	39.4507	48.1056	10.9977
Gm5766	106.001	-1.41511	0.334611	-4.22913	2.35e-05	0.00159975	93.2575	217.033	152.244	55.8084	72.6702	44.9905
Klrb1	151.135	-1.414	0.37468	-3.7739	0.000160716	0.00656498	134.058	328.05	197.137	64.4683	135.105	47.9899
AC161757.1	38.3814	-1.4129	0.421819	-3.34953	0.000809483	0.0184755	51.4859	70.0107	45.8685	19.2443	29.6822	13.997
4930526M16Rik	44.5636	-1.41048	0.428783	-3.28949	0.00100368	0.0211127	52.4574	90.0137	51.724	17.3198	37.8704	17.9962
A630023A22Rik	156.916	-1.40951	0.249746	-5.6438	1.66e-08	3.52e-06	190.401	276.042	217.631	94.2969	93.1407	69.9852
Ctps2	58.0942	-1.40101	0.399777	-3.50449	0.00045749	0.0129913	51.4859	133.02	68.3148	27.9042	36.8469	30.9934
Zscan5b	35.7406	-1.39998	0.417654	-3.35201	0.000802282	0.0183622	50.5145	61.0093	43.9166	15.3954	26.6116	16.9964
Nr3c2	54.191	-1.39307	0.369953	-3.76553	0.000166194	0.00670678	72.8574	106.016	56.6037	25.0175	28.6587	35.9924
Gm39326	75.7442	-1.39257	0.36865	-3.77748	0.000158423	0.00652854	84.5146	139.021	105.4	24.0553	64.482	36.9922
4930461G14Rik	323.118	-1.38891	0.316784	-4.38442	1.16e-05	0.000981268	481.831	546.083	374.755	84.6748	278.399	172.963
Ccr7	55.6059	-1.37926	0.434949	-3.17109	0.0015187	0.0280055	67.0288	98.0149	76.1222	53.8839	25.5881	12.9973
Gm5207	84.1526	-1.3772	0.463578	-2.9708	0.00297023	0.0435294	104.915	155.024	104.424	15.3954	94.1642	30.9934
mt-Co3	179.272	-1.37579	0.222813	-6.17465	6.63e-10	2.26e-07	248.687	233.035	294.729	99.108	91.0936	108.977
Gm28710	88.545	-1.36876	0.358145	-3.82181	0.000132478	0.00571913	163.201	135.021	84.9055	62.5439	26.6116	58.9875
Gm609	62.0158	-1.36778	0.349147	-3.91748	8.95e-05	0.00433318	75.7717	81.0123	111.255	25.9798	47.0821	30.9934
Fh1	459.34	-1.36564	0.252907	-5.39975	6.67e-08	1.27e-05	588.688	891.136	505.529	206.876	341.857	221.953
Gm32772	112.725	-1.36495	0.26729	-5.10662	3.28e-07	5.32e-05	154.458	199.03	133.702	60.6194	67.5526	60.9871
Gm37647	96.2985	-1.36347	0.322156	-4.23233	2.31e-05	0.00158364	113.658	194.03	108.328	46.1862	69.5996	45.9903
Gm28770	36.9443	-1.36321	0.455925	-2.98998	0.00278996	0.0415695	40.8002	67.0102	51.724	16.3576	33.7763	11.9975
1700017M07Rik	179.041	-1.36239	0.306603	-4.44349	8.85e-06	0.000800057	202.058	377.057	194.209	81.7881	137.152	81.9827
4930500F04Rik	239.532	-1.35761	0.326297	-4.16065	3.17e-05	0.00197093	325.43	473.072	235.198	129.899	200.611	72.9846
Lrrc8d	107.877	-1.35135	0.306089	-4.41491	1.01e-05	0.000888578	159.315	161.025	144.437	34.6397	80.8584	66.9858
Nell1os	62.6789	-1.34931	0.4088	-3.30066	0.000964573	0.0204507	84.5146	123.019	62.4592	30.7908	56.2938	18.996
9330182L06Rik	45.292	-1.34861	0.373804	-3.60779	0.000308817	0.00994053	66.0574	49.0075	80.0259	24.0553	26.6116	25.9945
Tubb4b-ps1	814.957	-1.34682	0.269113	-5.00469	5.6e-07	8.13e-05	870.404	1707.26	932.009	362.754	626.397	390.917
Gm8584	87.4039	-1.34649	0.284311	-4.73596	2.18e-06	0.000252454	127.258	135.021	114.183	56.7706	52.1997	38.9918
Gm10415	43.9804	-1.3401	0.420853	-3.18425	0.0014513	0.027305	83.5432	47.0072	58.5555	25.9798	34.7998	13.997
Gadl1	113.478	-1.33904	0.350678	-3.81842	0.00013431	0.00576843	165.144	183.028	139.557	31.753	104.399	56.988
Ppp1r2-ps2	64.6622	-1.33732	0.363216	-3.6819	0.000231506	0.00826445	81.6003	125.019	71.2425	26.942	51.1762	31.9932
Rassf9	322.665	-1.33285	0.233362	-5.7115	1.12e-08	2.49e-06	473.088	526.08	386.466	158.765	244.622	146.969
4930583P06Rik	143.791	-1.3302	0.325896	-4.08166	4.47e-05	0.00250689	169.029	286.044	162.004	53.8839	121.799	69.9852
Dock5	604.012	-1.32955	0.171878	-7.73544	1.03e-14	7.49e-12	933.547	767.117	891.996	380.074	322.41	328.93
4930479H17Rik	51.2638	-1.32933	0.39973	-3.32556	0.0008824	0.019578	51.4859	110.017	58.5555	31.753	33.7763	21.9953
Wscd2	216.013	-1.32761	0.283508	-4.6828	2.83e-06	0.000315179	289.487	291.044	346.453	137.597	66.5291	164.965
Gm34623	100.571	-1.32558	0.372325	-3.56026	0.000370484	0.011254	63.1431	214.033	154.196	56.7706	56.2938	58.9875
Sh3bp4	50.65	-1.30774	0.382418	-3.41966	0.000626987	0.0157283	90.3432	49.0075	77.0981	26.942	22.5175	37.992
4930513O06Rik	170.397	-1.30618	0.3096	-4.21892	2.45e-05	0.00163395	239.944	318.048	169.811	69.2794	144.317	80.9829
Gm33450	78.2449	-1.30422	0.29215	-4.46422	8.04e-06	0.000743505	107.829	117.018	109.304	40.413	39.9174	54.9884
Vash1	132.779	-1.30329	0.273455	-4.766	1.88e-06	0.000229162	165.144	224.034	177.618	52.9217	85.976	90.9808
Nmrk1	77.8449	-1.30308	0.360641	-3.61322	0.000302421	0.0098221	112.686	122.019	97.5925	45.224	67.5526	21.9953
Gm26628	70.1965	-1.30307	0.300334	-4.33875	1.43e-05	0.00112486	92.2861	101.015	106.376	39.4507	46.0586	35.9924
Gm32846	77.7409	-1.29759	0.319777	-4.0578	4.95e-05	0.00272241	104.915	125.019	101.496	36.5641	63.4585	34.9926
Gm43356	61.0651	-1.29715	0.342884	-3.78308	0.000154903	0.00643771	84.5146	84.0128	91.737	25.9798	50.1527	29.9937
4933402C06Rik	255.939	-1.29673	0.197379	-6.56974	5.04e-11	2.28e-08	345.83	355.054	390.37	130.861	154.552	158.966
Adgra3	48.1024	-1.2836	0.402393	-3.18992	0.00142313	0.0269266	78.686	44.0067	81.9777	37.5263	18.4234	27.9941
Gm4211	79.4285	-1.27781	0.397679	-3.21318	0.00131272	0.0254217	96.1718	171.026	70.2666	56.7706	58.3409	23.9949
Gm37600	87.0291	-1.27632	0.356309	-3.58207	0.000340886	0.0106056	134.058	125.019	110.28	25.0175	78.8114	48.9896
Jade2	123.377	-1.27586	0.271738	-4.69517	2.66e-06	0.000300708	221.487	150.023	152.244	62.5439	85.976	67.9856
Gm8257	62.9637	-1.27548	0.312913	-4.07616	4.58e-05	0.00255833	94.229	96.0146	77.0981	35.6019	36.8469	37.992
Sntg1	49.1283	-1.27341	0.379555	-3.355	0.000793644	0.0182888	75.7717	85.0129	47.8203	33.6775	21.494	30.9934
1700012J15Rik	141.825	-1.27265	0.334867	-3.80047	0.000144424	0.00612668	162.229	296.045	143.461	65.4305	121.799	61.9869
4930527J03Rik	329.086	-1.27036	0.309672	-4.10228	4.09e-05	0.00238147	312.801	710.108	372.803	138.559	273.281	166.965
Gm40658	41.4177	-1.26897	0.435855	-2.91145	0.0035976	0.0486588	71.886	49.0075	54.6518	23.0931	37.8704	11.9975
Gm40660	30.567	-1.26846	0.437246	-2.90101	0.00371957	0.0496599	54.4002	41.0062	34.1574	15.3954	19.447	18.996
Acot10	301.452	-1.26446	0.212222	-5.95821	2.55e-09	7.1e-07	445.888	465.071	365.972	157.803	218.011	155.967
Map2k3os	44.1289	-1.26321	0.417664	-3.02446	0.00249073	0.0388178	55.3717	69.0105	62.4592	25.0175	39.9174	12.9973
Smok3b	65.01	-1.26304	0.328783	-3.84155	0.000122258	0.00538937	93.2575	100.015	81.9777	34.6397	51.1762	28.9939
Gm34811	55.4084	-1.26152	0.372785	-3.38404	0.000714283	0.0170967	59.2574	105.016	70.2666	27.9042	44.0115	25.9945
Gm20736	256.012	-1.26087	0.265554	-4.74809	2.05e-06	0.000246328	380.802	464.071	239.102	165.501	114.635	171.964
Gm31048	48.4813	-1.26051	0.354956	-3.55117	0.000383516	0.0114787	79.6575	65.0099	60.5074	26.942	33.7763	24.9947
Gm12052	37.255	-1.25898	0.413868	-3.04198	0.0023503	0.0372194	44.6859	69.0105	43.9166	16.3576	24.5646	24.9947
1700003L19Rik	57.3213	-1.2551	0.363209	-3.4556	0.00054907	0.014469	70.9146	109.017	62.4592	35.6019	40.941	24.9947
Ctsl	155.619	-1.25478	0.398777	-3.14656	0.00165201	0.0297091	331.259	69.0105	257.644	80.8259	86.9995	107.977
Gm33203	59.445	-1.25263	0.363337	-3.44756	0.000565679	0.0147357	76.7432	114.017	60.5074	31.753	28.6587	44.9905
Gm21865	55.4082	-1.24936	0.351486	-3.55452	0.00037867	0.0114341	79.6575	88.0134	66.3629	37.5263	38.8939	21.9953
Pigx	38.0022	-1.24888	0.406458	-3.07258	0.00212214	0.0346914	38.8573	68.0103	53.6759	25.9798	21.494	19.9958
4930528P14Rik	75.9105	-1.2483	0.371649	-3.35882	0.000782762	0.018113	96.1718	154.023	70.2666	37.5263	64.482	32.993
Ush1c	82.9844	-1.24733	0.293779	-4.24581	2.18e-05	0.0015162	103.943	137.021	109.304	39.4507	52.1997	55.9882
2610206C17Rik	38.6971	-1.24595	0.402083	-3.09873	0.00194349	0.032931	58.286	63.0096	41.9648	19.2443	29.6822	19.9958
Gm49193	80.7649	-1.24574	0.397371	-3.13495	0.00171881	0.0305246	91.3147	141.021	108.328	25.9798	84.9525	32.993
Gm9252	105.75	-1.24421	0.283563	-4.38776	1.15e-05	0.000971235	112.686	188.029	145.413	55.8084	68.5761	63.9865
4933427I22Rik	81.4986	-1.24359	0.310393	-4.00652	6.16e-05	0.00322906	98.1147	153.023	92.7129	50.9973	50.1527	43.9907
Gm26911	91.4012	-1.24152	0.397518	-3.12318	0.00178909	0.0310824	125.315	132.02	127.846	27.9042	101.329	33.9928
Krt77	64.4188	-1.23909	0.359499	-3.44671	0.00056746	0.0147443	84.5146	99.0151	87.8333	30.7908	59.3644	24.9947
Gm20163	55.9273	-1.23659	0.373767	-3.30844	0.000938169	0.0201465	68.0003	106.016	61.4833	22.1309	40.941	36.9922
Gm3486	733.821	-1.23608	0.189573	-6.52035	7.01e-11	2.86e-08	934.518	1265.19	891.02	407.016	490.268	414.912
BB557941	51.8299	-1.23535	0.398508	-3.09994	0.00193559	0.0328971	47.6002	74.0113	96.6166	30.7908	41.9645	19.9958
Gm33472	155.68	-1.233	0.32779	-3.76157	0.000168848	0.00676486	149.601	326.05	179.57	79.8637	131.011	67.9856
1700023G09Rik	111.109	-1.23275	0.339992	-3.62582	0.000288051	0.00952493	102	225.034	140.533	51.9595	93.1407	53.9886
Ndufa1	55.7979	-1.23192	0.347254	-3.54761	0.000388739	0.0115368	69.9431	84.0128	81.0018	45.224	26.6116	27.9941
Cd59a	69.8569	-1.23156	0.393311	-3.13125	0.00174063	0.0307408	84.5146	141.021	68.3148	30.7908	65.5055	28.9939
Gm37422	139.155	-1.22999	0.295392	-4.16393	3.13e-05	0.00195008	155.429	231.035	199.089	114.503	81.8819	52.9888
Acacb	54.2863	-1.22934	0.351579	-3.49661	0.000471202	0.0132755	98.1147	57.0087	73.1944	33.6775	31.7292	31.9932
Acoxl	84.2436	-1.22535	0.352225	-3.47887	0.000503523	0.0137315	124.343	127.019	102.472	31.753	81.8819	37.992
1700016L21Rik	88.7849	-1.22534	0.308694	-3.96944	7.2e-05	0.0036362	107.829	152.023	113.207	50.0351	70.6232	38.9918
1700027F09Rik	155.507	-1.22354	0.295235	-4.14428	3.41e-05	0.00204951	194.287	290.044	168.835	78.9015	129.988	70.985
Atp6ap1l	1282.48	-1.22197	0.167456	-7.29721	2.94e-13	1.96e-10	1666.98	2124.32	1594.66	776.506	806.537	725.847
Antxr1	59.6941	-1.21881	0.386857	-3.15056	0.0016296	0.0294326	95.2004	85.0129	70.2666	38.4885	52.1997	16.9964
1700061E18Rik	49.6202	-1.2174	0.349706	-3.48121	0.000499163	0.0137315	74.8003	67.0102	66.3629	31.753	34.7998	22.9951
Gm17019	645.838	-1.21537	0.20697	-5.8722	4.3e-09	1.09e-06	957.833	727.111	1023.75	418.563	298.869	448.905
Tmtc4	108.382	-1.21386	0.302173	-4.0171	5.89e-05	0.0031151	169.029	171.026	114.183	50.9973	90.0701	54.9884
Gm31577	65.2328	-1.21067	0.315229	-3.84062	0.000122726	0.00539577	91.3147	104.016	78.074	45.224	33.7763	38.9918
4930447K03Rik	102.069	-1.20681	0.282219	-4.27616	1.9e-05	0.00139945	134.058	181.028	112.231	61.5817	66.5291	56.988
Gm12853	168.704	-1.20361	0.247683	-4.85947	1.18e-06	0.000153626	205.944	283.043	216.655	78.9015	117.705	109.977
4930480G23Rik	66.4333	-1.20309	0.352396	-3.41404	0.000640079	0.0158662	67.0288	122.019	88.8092	37.5263	53.2233	29.9937
Olfr173	49.3742	-1.20201	0.353422	-3.40106	0.000671242	0.0164503	72.8574	75.0114	58.5555	25.9798	36.8469	26.9943
Trem1	88.0866	-1.19737	0.283605	-4.22196	2.42e-05	0.00161848	105.886	143.022	119.063	47.1485	61.4114	51.989
Gm29508	485.456	-1.19564	0.26343	-4.53874	5.66e-06	0.000552918	522.631	920.14	584.579	229.007	410.433	245.948
Gm14957	64.6416	-1.19163	0.357276	-3.33532	0.000852021	0.0190814	88.4004	108.016	73.1944	27.9042	58.3409	31.9932
1700061F12Rik	396.969	-1.19133	0.244997	-4.86264	1.16e-06	0.000152378	525.545	713.109	417.696	221.309	313.198	190.96
Gm35386	188.851	-1.18713	0.343031	-3.46071	0.000538754	0.0142674	258.401	320.049	208.848	128.937	168.881	47.9899
Gm35406	41.9427	-1.18334	0.398464	-2.96975	0.00298039	0.0436019	68.9717	50.0076	55.6277	20.2065	36.8469	19.9958
Nfe2l2	269.237	-1.18297	0.280472	-4.2178	2.47e-05	0.00163557	387.602	400.061	333.766	181.858	224.152	87.9814
Hba-a1	52.2982	-1.1813	0.390399	-3.02588	0.00247911	0.038745	71.886	96.0146	49.7722	20.2065	39.9174	35.9924
Gzmn	502.831	-1.18085	0.199197	-5.92807	3.07e-09	8.26e-07	669.317	817.124	607.026	301.173	365.398	256.946
4930453L07Rik	529.561	-1.1805	0.196208	-6.01658	1.78e-09	5.46e-07	724.689	861.131	618.737	303.097	381.774	287.939
4930551I23Rik	52.3505	-1.17488	0.363024	-3.23637	0.00121058	0.0242509	99.0861	61.0093	57.5796	31.753	29.6822	34.9926
Cldn34c4	282.925	-1.17351	0.232233	-5.05317	4.35e-07	6.6e-05	355.544	468.071	352.309	140.483	225.175	155.967
Gm34549	94.7062	-1.17267	0.327106	-3.585	0.000337082	0.0105087	107.829	159.024	126.87	76.0149	65.5055	32.993
Gm11190	82.4954	-1.17142	0.339199	-3.45349	0.000553379	0.0145366	140.858	109.017	92.7129	33.6775	74.7173	43.9907
4930571N24Rik	213.458	-1.1707	0.355439	-3.29369	0.000988812	0.0208587	233.144	470.072	183.474	92.3725	204.705	96.9795
Card10	100.202	-1.16987	0.331122	-3.53305	0.00041079	0.0119952	97.1433	195.03	123.943	45.224	81.8819	57.9877
Gm30954	125.492	-1.16726	0.312116	-3.73983	0.000184146	0.0071714	183.601	224.034	113.207	56.7706	102.352	72.9846
Lgals3	72.1975	-1.16511	0.350863	-3.3207	0.000897913	0.0196869	77.7146	100.015	121.991	63.5061	41.9645	27.9941
Gm42654	131.656	-1.16167	0.306354	-3.79191	0.000149495	0.00625967	171.944	244.037	129.798	59.6572	109.517	74.9841
Cdh12	59.8848	-1.16116	0.361229	-3.21447	0.00130685	0.0253879	74.8003	107.016	66.3629	24.0553	47.0821	39.9915
4933439N14Rik	69.2917	-1.15864	0.359305	-3.22466	0.00126121	0.0248479	61.2003	141.021	84.9055	37.5263	48.1056	42.9909
Gm36406	134.517	-1.15261	0.279453	-4.12454	3.71e-05	0.00219307	152.515	245.037	159.076	74.0904	104.399	71.9848
Rps6ka2	130.431	-1.14901	0.301387	-3.81239	0.000137627	0.00589573	218.572	139.021	181.522	50.9973	108.494	83.9822
Pdgfc	100.571	-1.14822	0.276295	-4.15578	3.24e-05	0.00200596	145.715	146.022	123.943	52.9217	79.8349	54.9884
1700029I15Rik	568.454	-1.14521	0.235989	-4.85279	1.22e-06	0.00015551	627.545	1118.17	603.122	334.85	353.116	373.921
4933436H12Rik	114.126	-1.14422	0.336042	-3.40498	0.000661685	0.016305	124.343	223.034	123.943	42.3374	92.1172	78.9833
Gm31326	306.77	-1.14337	0.201436	-5.67611	1.38e-08	3.03e-06	440.059	455.069	371.828	188.594	222.105	162.966
Fmn2	130.145	-1.14262	0.336633	-3.39428	0.000688099	0.016661	148.629	252.038	136.63	44.2618	101.329	97.9793
Anxa3	138.648	-1.14241	0.275582	-4.14543	3.39e-05	0.00204951	157.372	262.04	153.22	94.2969	85.976	78.9833
Myo1h	97.7673	-1.14168	0.291069	-3.92237	8.77e-05	0.0042709	143.772	124.019	135.654	42.3374	79.8349	60.9871
Crispld1	40.9833	-1.14135	0.390269	-2.92453	0.00344974	0.047358	39.8287	62.0094	67.3388	23.0931	27.6352	25.9945
Gm10354	534.977	-1.1412	0.207393	-5.5026	3.74e-08	7.62e-06	782.975	554.084	871.501	338.699	290.681	371.921
Gm30159	58.5514	-1.13942	0.344736	-3.3052	0.000949083	0.0202691	91.3147	78.0119	72.2185	34.6397	49.1292	25.9945
Mgam	216.431	-1.13266	0.23488	-4.8223	1.42e-06	0.000179614	333.201	293.045	265.452	128.937	172.976	104.978
Pcsk1	64.3541	-1.13214	0.362132	-3.12633	0.00177005	0.0309333	117.543	85.0129	62.4592	26.942	51.1762	42.9909
Sbsn	81.5521	-1.13177	0.2859	-3.9586	7.54e-05	0.00378226	117.543	112.017	106.376	50.9973	60.3879	41.9911
Gm45580	61.0483	-1.12737	0.345581	-3.26225	0.00110531	0.0227419	87.4289	79.012	84.9055	40.413	23.5411	50.9892
4930547E14Rik	231.038	-1.12548	0.240561	-4.67857	2.89e-06	0.000319632	241.887	406.062	302.537	128.937	166.834	139.97
Rad51b	113.651	-1.12446	0.347888	-3.23225	0.00122819	0.0244306	124.343	220.033	122.967	50.0351	110.541	53.9886
Gm18003	97.8936	-1.12446	0.287855	-3.90632	9.37e-05	0.00449894	122.401	164.025	116.135	49.0729	75.7408	59.9873
Dscc1	181.099	-1.12294	0.245936	-4.56599	4.97e-06	0.000494385	268.115	291.044	185.426	101.995	132.035	107.977
Tbc1d23	934.558	-1.12284	0.221243	-5.07514	3.87e-07	5.99e-05	1125.89	1599.24	1117.43	483.031	776.855	504.893
Fam83e	1448.05	-1.12055	0.208021	-5.38669	7.18e-08	1.35e-05	1649.49	2651.4	1650.29	858.294	1043.99	834.823
Grb7	119.093	-1.11865	0.325876	-3.43273	0.000597527	0.0152877	204.001	128.019	157.124	76.9771	106.447	41.9911
Gm35216	347.526	-1.11559	0.266914	-4.1796	2.92e-05	0.00185506	415.773	678.103	332.791	199.178	276.352	182.961
Gm47614	78.1196	-1.11464	0.359538	-3.1002	0.00193388	0.0328971	82.5718	155.024	82.9537	35.6019	68.5761	43.9907
Rbm43	895.342	-1.11348	0.238469	-4.66928	3.02e-06	0.000332223	1139.49	1480.23	1054	403.167	795.278	499.894
1700001P01Rik	1263.06	-1.10995	0.262544	-4.22769	2.36e-05	0.0016035	1406.63	2341.36	1430.71	544.613	1141.23	713.849
Esrrb	276.742	-1.10889	0.237883	-4.66149	3.14e-06	0.000339857	404.116	406.062	324.007	122.201	222.105	181.962
Gm48740	99.2466	-1.10849	0.342442	-3.23701	0.0012079	0.0242262	132.115	130.02	144.437	29.8286	91.0936	67.9856
Gm17229	100.608	-1.10836	0.326006	-3.39981	0.000674317	0.0164705	137.943	162.025	112.231	45.224	97.2348	48.9896
Gm16541	51.8992	-1.10715	0.357942	-3.09311	0.00198073	0.0332872	54.4002	86.0131	72.2185	29.8286	40.941	27.9941
BC048507	391.608	-1.10059	0.232377	-4.73624	2.18e-06	0.000252454	443.945	682.104	476.252	226.12	316.269	204.957
4930568A12Rik	301.301	-1.09864	0.220151	-4.99038	6.03e-07	8.68e-05	374.973	500.076	357.189	153.954	202.658	218.954
Gm18368	167.662	-1.09848	0.262604	-4.18304	2.88e-05	0.00183419	200.115	303.046	182.498	87.5614	120.776	111.976
Slc25a41	383.377	-1.09824	0.249765	-4.39709	1.1e-05	0.000949729	452.688	665.101	449.902	177.047	329.575	225.952
Gm5913	190.595	-1.09575	0.25649	-4.27209	1.94e-05	0.00140665	241.887	292.044	244.957	105.843	167.858	90.9808
1700109K24Rik	109.374	-1.09509	0.306346	-3.57467	0.000350665	0.0108291	133.086	180.027	133.702	46.1862	98.2583	64.9863
CT868723.1	50.6709	-1.09425	0.377368	-2.8997	0.00373525	0.0497021	68.9717	54.0082	83.9296	20.2065	39.9174	36.9922
Gm42881	262.859	-1.09336	0.235641	-4.63992	3.49e-06	0.000363948	278.801	469.071	325.959	147.219	180.14	175.963
Olfr128	110.7	-1.09194	0.303099	-3.60259	0.000315059	0.0100452	137.943	156.024	158.1	76.9771	94.1642	40.9913
Galnt17	193.46	-1.09181	0.22387	-4.87698	1.08e-06	0.000145117	290.458	275.042	224.463	114.503	144.317	111.976
Gm41177	167.618	-1.0899	0.279768	-3.89572	9.79e-05	0.00461995	162.229	320.049	202.017	110.655	120.776	89.981
Gm38016	83.006	-1.08811	0.286195	-3.80199	0.000143537	0.00612668	133.086	106.016	99.5444	50.0351	59.3644	49.9894
4930554I06Rik	84.1369	-1.08542	0.348709	-3.11267	0.00185403	0.0318676	80.6289	158.024	104.424	50.0351	74.7173	36.9922
Gm27227	108.831	-1.08215	0.261254	-4.14212	3.44e-05	0.00206056	146.686	162.025	134.678	57.7328	81.8819	69.9852
Gm12440	140.966	-1.08207	0.29354	-3.68626	0.000227571	0.00817639	156.401	254.039	163.955	85.637	120.776	64.9863
1700007H22Rik	164.617	-1.08133	0.257659	-4.19673	2.71e-05	0.00174677	230.23	259.039	181.522	122.201	118.729	75.9839
Alpk1	215.974	-1.08034	0.233838	-4.62004	3.84e-06	0.000392134	335.144	235.036	309.368	115.466	167.858	132.972
Fam189a2	503.394	-1.07914	0.243607	-4.42983	9.43e-06	0.000838091	685.831	788.12	575.796	218.422	446.256	305.935
Pccb	99.5578	-1.07812	0.345874	-3.11708	0.00182653	0.0315246	116.572	194.03	94.6648	39.4507	71.6467	80.9829
Klf17	645.987	-1.07609	0.232749	-4.6234	3.78e-06	0.000389323	914.118	960.146	754.39	307.908	584.432	354.925
4930465I24Rik	69.5339	-1.07471	0.368968	-2.91276	0.00358252	0.0485034	88.4004	134.02	60.5074	50.0351	54.2468	29.9937
1700122O11Rik	169.354	-1.07361	0.330962	-3.24391	0.00117901	0.0238182	181.658	301.046	205.92	62.5439	172.976	91.9806
4933416O17Rik	629.089	-1.0724	0.239663	-4.47463	7.65e-06	0.000718428	739.26	1120.17	698.763	466.673	466.727	282.94
Gm6012	126.05	-1.0661	0.261114	-4.08289	4.45e-05	0.00250203	143.772	203.031	164.931	66.3927	95.1877	82.9825
4930523C07Rik	325.299	-1.06524	0.241562	-4.4098	1.03e-05	0.000905028	403.145	564.086	353.285	176.085	271.234	183.961
Serp2	359.481	-1.06345	0.265837	-4.00038	6.32e-05	0.00330183	374.002	708.108	376.707	216.498	287.61	193.959
Gm43446	135.232	-1.06198	0.261594	-4.05964	4.91e-05	0.00270996	148.629	237.036	162.98	86.5992	94.1642	81.9827
Gm45604	207.956	-1.06147	0.269638	-3.93667	8.26e-05	0.00405989	250.63	390.059	202.992	155.879	139.199	108.977
4930545E07Rik	64.572	-1.06017	0.326485	-3.24721	0.00116542	0.0236461	78.686	107.016	76.1222	33.6775	40.941	50.9892
1700010H22Rik	213.524	-1.05996	0.248505	-4.26534	2e-05	0.00143523	238.972	376.057	250.813	138.559	163.764	112.976
Gm43263	309.407	-1.05731	0.241915	-4.37058	1.24e-05	0.00102488	389.544	551.084	313.272	200.14	236.434	165.965
Trim52	179.116	-1.05672	0.247352	-4.27214	1.94e-05	0.00140665	222.458	310.047	193.233	101.995	129.988	116.975
4930545H06Rik	77.5614	-1.05665	0.334083	-3.16283	0.00156243	0.0286223	90.3432	134.02	89.7851	33.6775	67.5526	49.9894
Ighv1-84	77.3557	-1.05573	0.336794	-3.13464	0.00172062	0.0305246	73.8289	137.021	102.472	35.6019	53.2233	61.9869
Kpna1	895.079	-1.053	0.175062	-6.01501	1.8e-09	5.46e-07	1190	1409.21	1024.72	599.459	617.185	529.888
Gm34664	132.622	-1.05248	0.312739	-3.36536	0.000764433	0.0178602	138.915	275.042	122.967	80.8259	86.9995	90.9808
Ercc5	338.899	-1.04985	0.206351	-5.08767	3.62e-07	5.71e-05	447.83	487.074	436.239	242.478	252.81	166.965
4930473O22Rik	176.864	-1.04884	0.261701	-4.00779	6.13e-05	0.00322906	259.373	291.044	164.931	97.1836	116.682	131.972
Dpy19l3	105.938	-1.04531	0.284686	-3.6718	0.000240846	0.00848907	181.658	105.016	141.509	76.9771	64.482	65.986
Vinac1	160.109	-1.04406	0.271229	-3.84935	0.000118432	0.00531895	253.544	196.03	197.137	86.5992	146.364	80.9829
Tmem86b	106.134	-1.04377	0.340599	-3.0645	0.00218032	0.0353313	132.115	203.031	93.6888	76.9771	86.9995	43.9907
Gm4181	269.905	-1.04133	0.21931	-4.74819	2.05e-06	0.000246328	361.373	390.059	338.646	193.405	129.988	205.956
Gm9758	412.45	-1.03866	0.226163	-4.59251	4.38e-06	0.000440778	605.203	423.064	636.303	292.513	203.681	313.934
4930548H24Rik	98.9242	-1.03447	0.313008	-3.30495	0.000949942	0.0202691	86.4575	161.025	151.268	50.9973	78.8114	64.9863
Bet1	251.428	-1.03205	0.276547	-3.73193	0.000190019	0.00730665	280.744	454.069	278.139	111.617	219.034	164.965
Tmdd1	1009.51	-1.03177	0.23684	-4.35641	1.32e-05	0.00107461	1088	1891.29	1088.16	533.066	812.678	643.864
Exoc6	60.6839	-1.03072	0.338358	-3.04625	0.00231712	0.0370097	103.943	76.0116	64.4111	34.6397	48.1056	36.9922
Prkd3	55.8003	-1.02901	0.341776	-3.01076	0.00260592	0.0398327	72.8574	66.01	85.8814	39.4507	26.6116	43.9907
Gm49048	260.704	-1.02831	0.246578	-4.17034	3.04e-05	0.00191031	287.544	476.072	285.946	148.181	196.517	169.964
Dnah5	101.323	-1.02732	0.34681	-2.96219	0.00305455	0.0442604	193.315	75.0114	139.557	77.9393	49.1292	72.9846
Diaph3	657.881	-1.02636	0.244472	-4.19827	2.69e-05	0.00174677	851.946	1112.17	683.148	317.53	590.573	391.917
Crppa	96.8638	-1.02593	0.33462	-3.06595	0.00216983	0.0352235	106.858	197.03	85.8814	57.7328	73.6937	59.9873
4930563J15Rik	589.902	-1.02498	0.20997	-4.88155	1.05e-06	0.000144143	793.66	899.137	680.22	356.981	499.48	309.934
4930564C03Rik	654.106	-1.02306	0.289214	-3.53738	0.000404122	0.0118659	692.631	1304.2	633.376	350.246	620.256	323.932
Adam34l	240.177	-1.02051	0.201836	-5.05611	4.28e-07	6.56e-05	328.344	352.054	284.97	173.198	153.529	148.969
Gm29154	296.02	-1.01416	0.251275	-4.03604	5.44e-05	0.00292553	370.116	522.079	295.705	187.632	244.622	155.967
1700010J16Rik	140.386	-1.01168	0.266279	-3.79932	0.000145094	0.00612668	162.229	227.035	173.715	86.5992	119.752	72.9846
St8sia1	97.2949	-1.01081	0.307311	-3.28922	0.00100464	0.0211127	123.372	173.026	93.6888	53.8839	78.8114	60.9871
Gm6121	51.9761	-1.00941	0.342043	-2.95111	0.00316633	0.0450212	74.8003	74.0113	59.5314	35.6019	39.9174	27.9941
Mllt3	170.138	-1.00528	0.269016	-3.7369	0.000186307	0.00723866	200.115	283.043	198.113	100.07	152.505	86.9816
Gm36368	112.757	-1.00197	0.284416	-3.52289	0.000426864	0.0123598	167.086	164.025	120.039	72.166	97.2348	55.9882
Heatr9	679.025	-1.0012	0.294162	-3.40355	0.000665167	0.0163666	775.203	1221.19	720.233	302.135	716.467	338.928
Gm15751	70.7994	1.00343	0.30979	3.23906	0.00119925	0.0241105	47.6002	46.007	47.8203	107.768	70.6232	104.978
Nuggc	535.673	1.00495	0.194206	5.17465	2.28e-07	3.81e-05	293.373	434.066	341.574	655.267	692.926	796.832
Ankrd27	819.508	1.00524	0.183749	5.47075	4.48e-08	8.81e-06	615.888	452.069	567.013	1102.7	941.642	1237.74
Nphp3	80.8017	1.01906	0.312535	3.26063	0.00111163	0.0228158	38.8573	55.0084	66.3629	127.012	112.588	84.982
Map1a	303.267	1.02271	0.259563	3.94012	8.14e-05	0.00401374	220.515	117.018	262.524	407.978	376.657	434.908
Pou6f2	74.5847	1.02334	0.343862	2.97601	0.00292022	0.043023	26.2287	56.0085	65.387	109.692	96.2113	93.9801
9430015G10Rik	272.254	1.02434	0.258808	3.95789	7.56e-05	0.00378226	240.915	109.017	188.354	396.432	342.881	355.925
Gm8126	55.6063	1.02643	0.344169	2.98235	0.00286046	0.0423668	35.943	31.0047	42.9407	90.4481	57.3173	75.9839
Rnase10	145.015	1.02926	0.27476	3.74604	0.000179645	0.00711216	114.629	68.0103	103.448	211.687	146.364	225.952
Gm43156	83.1696	1.02999	0.305767	3.36854	0.000755679	0.0178069	67.0288	57.0087	40.0129	123.163	122.823	88.9812
Cdc42ep4	347.089	1.03397	0.239716	4.31332	1.61e-05	0.00121975	198.172	206.031	279.115	428.185	355.163	615.87
Ulk1	324.678	1.04031	0.305921	3.40059	0.000672397	0.0164503	232.172	125.019	280.091	486.88	262.022	561.881
Abcb8	434.369	1.04107	0.198784	5.23722	1.63e-07	2.81e-05	282.687	268.041	301.561	522.482	504.597	726.846
Sgpp1	78.1088	1.04394	0.312444	3.34121	0.000834142	0.0188835	61.2003	43.0065	48.7963	87.5614	92.1172	135.971
Cenpo	86.6585	1.04666	0.294527	3.55371	0.000379837	0.0114341	67.0288	43.0065	59.5314	122.201	96.2113	131.972
Tubal3	73.2955	1.0474	0.286451	3.65648	0.000255704	0.00876846	50.5145	47.0072	45.8685	98.1458	98.2583	99.9789
Ago2	259.052	1.05077	0.281417	3.73385	0.000188577	0.00729297	194.287	95.0145	216.655	404.13	274.304	369.922
Nrbp2	102.236	1.05137	0.341016	3.08306	0.00204881	0.0338254	68.9717	32.0049	98.5685	138.559	145.34	129.973
G630022F23Rik	71.2887	1.06853	0.35606	3.00099	0.00269104	0.040577	64.1146	31.0047	42.9407	98.1458	67.5526	123.974
Pfas	147.135	1.07756	0.310028	3.47567	0.000509578	0.0137315	130.172	55.0084	98.5685	210.725	147.387	240.949
Narf	68.8833	1.08307	0.357494	3.02962	0.00244862	0.0384291	32.0573	41.0062	59.5314	119.314	61.4114	99.9789
Gm6820	108.504	1.08939	0.25036	4.35127	1.35e-05	0.00108884	72.8574	63.0096	72.2185	138.559	148.411	155.967
Fstl1	93.5008	1.09052	0.342752	3.18167	0.00146431	0.0274669	90.3432	42.0064	46.8444	113.541	100.305	167.964
Bub1b	1070.86	1.09294	0.253762	4.30696	1.66e-05	0.00124002	798.518	570.087	682.172	1644.42	842.36	1887.6
Tspoap1	357.023	1.09315	0.296106	3.69176	0.000222705	0.00807099	201.087	179.027	303.513	436.845	296.822	724.847
Nlrc5	79.5445	1.0942	0.297306	3.68038	0.00023289	0.00826445	50.5145	50.0076	51.724	121.239	121.799	81.9827
Gm26696	38.2832	1.11089	0.380057	2.92295	0.00346727	0.0474039	25.2572	25.0038	22.4463	52.9217	47.0821	56.988
Ticrr	65.6334	1.11155	0.340604	3.26346	0.00110062	0.0226746	47.6002	35.0053	41.9648	82.7504	65.5055	120.974
Hars2	45.544	1.11416	0.36603	3.0439	0.00233532	0.0371078	25.2572	23.0035	38.0611	62.5439	61.4114	62.9867
Syngr1	58.1639	1.12248	0.365997	3.0669	0.0021629	0.0351514	39.8287	27.0041	42.9407	59.6572	68.5761	110.977
Gm49794	132.066	1.1255	0.361968	3.10938	0.00187478	0.0321911	96.1718	70.0107	82.9537	312.719	111.564	118.975
Dlg4	202.75	1.12779	0.277287	4.06723	4.76e-05	0.00264063	124.343	118.018	139.557	245.364	187.305	401.915
Zfp94	161.505	1.12853	0.253943	4.44404	8.83e-06	0.000800057	105.886	85.0129	113.207	226.12	167.858	270.943
Shisal1	48.1947	1.14211	0.385134	2.96548	0.00302206	0.0440189	34.9716	20.003	35.1333	55.8084	55.2703	87.9814
4930405N21Rik	41.5507	1.14837	0.372759	3.08074	0.00206487	0.0339546	30.1144	22.0033	25.3741	63.5061	57.3173	50.9892
Gigyf1	87.2707	1.15008	0.315747	3.64239	0.000270115	0.00906188	55.3717	34.0052	73.1944	113.541	110.541	136.971
Stxbp1	78.9458	1.15068	0.314069	3.66377	0.000248531	0.00857895	55.3717	41.0062	50.7481	132.785	77.7878	115.975
Nsdhl	110.275	1.15182	0.336609	3.42182	0.000622026	0.015645	68.9717	71.0108	65.387	183.783	196.517	75.9839
Il20ra	68.5859	1.15716	0.372706	3.10474	0.00190446	0.0325726	33.0287	28.0043	66.3629	113.541	69.5996	100.979
Zfp287	75.0675	1.16514	0.379014	3.07412	0.00211122	0.0345805	54.4002	21.0032	63.4351	106.806	77.7878	126.973
Rnf224	99.1	1.18309	0.381779	3.09889	0.00194246	0.032931	78.686	23.0035	80.0259	139.521	104.399	168.964
E2f7	51.3737	1.18722	0.370128	3.20758	0.00133855	0.0257344	38.8573	19.0029	36.1092	60.6194	72.6702	80.9829
Mpp4	56.5551	1.19997	0.364172	3.29506	0.000983997	0.0207834	30.1144	22.0033	50.7481	81.7881	73.6937	80.9829
Dag1	301.273	1.22191	0.250654	4.8749	1.09e-06	0.000145117	219.544	109.017	213.728	445.505	388.939	430.909
Gm1758	163.537	1.24357	0.233807	5.31876	1.04e-07	1.9e-05	120.458	82.0125	88.8092	235.742	228.246	225.952
Cdk14	397.136	1.24649	0.195591	6.37296	1.85e-10	7.2e-08	258.401	204.031	243.981	511.898	506.644	657.861
Plekhb2	110.039	1.26429	0.30895	4.09221	4.27e-05	0.00243061	96.1718	50.0076	47.8203	149.143	136.129	180.962
Mrps5	366.148	1.27335	0.326276	3.90268	9.51e-05	0.00454104	209.829	236.036	197.137	656.23	208.799	688.854
Vps13d	110.77	1.27671	0.334232	3.81985	0.000133534	0.00574986	83.5432	49.0075	61.4833	122.201	235.411	112.976
Itpr2	127.843	1.28328	0.260295	4.93012	8.22e-07	0.000116355	60.2288	88.0134	75.1463	158.765	214.94	169.964
Scgb2b23-ps	520.128	1.2834	0.181815	7.05883	1.68e-12	9.67e-10	362.344	275.042	271.307	775.544	725.679	710.85
Uggt2	500.195	1.28584	0.189012	6.80298	1.02e-11	5.19e-09	351.659	239.036	282.042	693.756	688.832	745.842
Fam102a	336.714	1.29114	0.25427	5.07783	3.82e-07	5.96e-05	202.058	136.021	247.885	438.769	377.68	617.869
Ano5	164.898	1.30871	0.226363	5.78146	7.41e-09	1.72e-06	105.886	80.0122	98.5685	231.893	221.081	251.947
Rapgef2	85.1518	1.31899	0.397794	3.31577	0.000913898	0.019855	52.4574	37.0056	56.6037	76.0149	210.846	77.9835
Eef1aknmt	57.3937	1.32961	0.44493	2.98835	0.00280486	0.0416911	31.0858	26.004	40.9889	144.332	41.9645	59.9873
Arhgap33os	278.943	1.34467	0.211431	6.35985	2.02e-10	7.67e-08	165.144	128.019	179.57	386.81	357.21	456.903
Slc34a3	106.943	1.34912	0.377639	3.57251	0.000353575	0.0108729	69.9431	23.0035	87.8333	149.143	120.776	190.96
Gm21136	232.768	1.36826	0.249144	5.49184	3.98e-08	8.01e-06	168.058	90.0137	131.75	326.19	290.681	389.918
Rnf145	78.0139	1.38099	0.336963	4.09835	4.16e-05	0.00239722	24.2858	51.0078	54.6518	127.974	95.1877	114.976
Fxyd5	152.067	1.38446	0.233796	5.92166	3.19e-09	8.45e-07	75.7717	92.014	84.9055	190.518	228.246	240.949
Gm5592	258.366	1.38895	0.240619	5.7724	7.81e-09	1.79e-06	144.743	103.016	180.546	408.941	306.034	406.914
Gm43280	318.274	1.40721	0.208301	6.75565	1.42e-11	6.99e-09	201.087	149.023	172.739	506.124	381.774	498.895
Rint1	27.2739	1.43522	0.457073	3.14003	0.0016893	0.0301529	16.5144	13.002	14.6389	40.413	47.0821	31.9932
Zswim5	308.627	1.43604	0.184265	7.79334	6.53e-15	5.19e-12	175.829	152.023	171.763	436.845	452.398	462.902
Acap2	74.2668	1.45037	0.364797	3.97581	7.01e-05	0.00358799	54.4002	19.0029	45.8685	98.1458	96.2113	131.972
Gm8138	30.5687	1.45465	0.454448	3.20093	0.00136986	0.0262457	16.5144	11.0017	21.4704	46.1862	54.2468	33.9928
Bloc1s6	154.361	1.46677	0.375663	3.90449	9.44e-05	0.00452018	82.5718	62.0094	101.496	276.155	86.9995	316.933
Klk1b3	26.123	1.48294	0.510717	2.90365	0.00368842	0.049377	12.6286	18.0027	10.7352	58.695	29.6822	26.9943
Mphosph10	434.21	1.48415	0.172724	8.59259	8.5e-18	9.47e-15	226.344	245.037	214.704	611.968	624.35	682.856
Lin28b	39.342	1.49861	0.422088	3.55047	0.00038454	0.0114787	21.3715	12.0018	28.3018	67.3549	45.0351	61.9869
Olfr1507	33.7196	1.52576	0.455051	3.35294	0.00079959	0.0183499	14.5715	24.0037	13.663	70.2416	36.8469	42.9909
Gm50218	27.9385	1.5326	0.516767	2.96575	0.00301944	0.0440189	20.4001	6.00091	16.5907	41.3752	55.2703	27.9941
4930401C15Rik	27.4958	1.54301	0.47131	3.27389	0.0010608	0.0219341	13.6001	10.0015	18.5426	48.1107	31.7292	42.9909
Letm1	690.785	1.54854	0.171387	9.03535	1.63e-19	2.48e-16	323.487	340.052	392.322	926.611	1021.48	1140.76
Eif3j2	39.1626	1.54967	0.500865	3.09399	0.00197487	0.0332268	21.3715	18.0027	20.4944	84.6748	19.447	70.985
Fam193b	127.752	1.5515	0.292426	5.3056	1.12e-07	2.02e-05	83.5432	45.0068	66.3629	195.329	144.317	231.951
2610021A01Rik	156.458	1.57585	0.304901	5.1684	2.36e-07	3.91e-05	115.6	41.0062	79.05	236.704	236.434	229.951
Scly	512.398	1.57622	0.193731	8.13615	4.08e-16	3.79e-13	258.401	212.032	301.561	743.791	686.785	871.816
Slc11a1	19.6608	1.58502	0.532914	2.97424	0.00293713	0.0432132	8.74289	11.0017	9.75925	27.9042	24.5646	35.9924
Gm37447	29.4698	1.59324	0.508588	3.13267	0.00173226	0.0306253	19.4287	6.00091	18.5426	56.7706	47.0821	28.9939
Fbxl2	21.6983	1.59854	0.537813	2.9723	0.00295575	0.0433935	13.6001	7.00107	11.7111	45.224	28.6587	23.9949
1700021P04Rik	23.3218	1.61951	0.510089	3.17495	0.00149863	0.0276965	13.6001	10.0015	10.7352	36.5641	45.0351	23.9949
Irak2	35.995	1.62003	0.449284	3.60581	0.000311181	0.00994053	16.5144	18.0027	18.5426	70.2416	29.6822	62.9867
Gm27252	483.077	1.62099	0.172059	9.42112	4.46e-21	8.29e-18	258.401	235.036	217.631	680.285	751.267	755.84
Cbln3	19.657	1.65392	0.539489	3.06571	0.00217156	0.0352235	11.6572	7.00107	9.75925	31.753	33.7763	23.9949
Wdhd1	52.551	1.66479	0.366592	4.54125	5.59e-06	0.000549583	20.4001	22.0033	33.1815	72.166	68.5761	98.9791
Rest	38.2967	1.67584	0.456688	3.66955	0.000242982	0.00852671	23.3144	8.00122	23.4222	74.0904	41.9645	58.9875
Zswim9	27.3895	1.7205	0.515057	3.34041	0.000836548	0.0188958	6.80003	9.00137	22.4463	43.2996	34.7998	47.9899
Slc4a4	50.6224	1.72233	0.411249	4.18804	2.81e-05	0.0018011	19.4287	19.0029	32.2055	76.0149	48.1056	108.977
Gm3716	29.5718	1.7227	0.476027	3.61891	0.000295849	0.00971072	19.4287	15.0023	6.83148	44.2618	39.9174	51.989
Zfp595	40.3829	1.73023	0.422836	4.09197	4.28e-05	0.00243061	11.6572	24.0037	20.4944	51.9595	52.1997	81.9827
Arfgef3	189.076	1.73232	0.276503	6.26512	3.73e-10	1.35e-07	102	50.0076	110.28	261.722	283.516	326.931
4930553P18Rik	17.0157	1.73405	0.582565	2.97657	0.00291491	0.0429827	5.8286	9.00137	8.78333	25.0175	20.4705	32.993
Gm37033	44.6022	1.79432	0.449279	3.99378	6.5e-05	0.00338451	14.5715	20.003	25.3741	111.617	46.0586	49.9894
Gm2128	308.838	1.81451	0.204713	8.8637	7.74e-19	9.95e-16	154.458	121.018	134.678	494.578	409.41	538.886
Dbp	28.2895	1.83067	0.483516	3.78616	0.000152996	0.00639027	12.6286	7.00107	17.5667	36.5641	42.988	52.9888
Kirrel2	84.5976	1.8529	0.295648	6.26725	3.67e-10	1.35e-07	31.0858	36.0055	42.9407	114.503	134.082	148.969
Tmem37	113.147	1.89609	0.290018	6.53782	6.24e-11	2.67e-08	35.943	62.0094	45.8685	141.445	202.658	190.96
Nudt13	18.6385	1.91179	0.604164	3.16435	0.00155429	0.0285044	11.6572	3.00046	8.78333	27.9042	21.494	38.9918
Gm4353	43.7216	1.91428	0.576213	3.32217	0.000893207	0.0196827	14.5715	17.0026	23.4222	31.753	26.6116	148.969
Zfyve28	197.692	1.93182	0.246292	7.84363	4.38e-15	3.79e-12	86.4575	67.0102	92.7129	242.478	372.563	324.931
Smim10l1	419.033	1.95398	0.179269	10.8997	1.16e-27	2.76e-24	176.801	178.027	161.028	695.68	600.809	701.852
Prnp	15.9417	1.95718	0.652524	2.99939	0.00270517	0.0406432	6.80003	4.00061	8.78333	30.7908	12.2823	32.993
Camk1	16.8817	1.96419	0.58637	3.34974	0.00080887	0.0184755	6.80003	9.00137	4.87963	25.9798	27.6352	26.9943
Rnf183	17.8215	1.9812	0.62343	3.1779	0.00148344	0.0275625	9.71433	8.00122	3.9037	26.942	16.3764	41.9911
Itpka	90.3829	1.99173	0.430176	4.63004	3.66e-06	0.00037938	40.8002	35.0053	33.1815	171.274	47.0821	214.955
Il9r	39.3935	2.00581	0.471151	4.25726	2.07e-05	0.00147127	16.5144	15.0023	15.6148	62.5439	30.7057	95.9797
Npr2	18.2857	2.02836	0.611981	3.31443	0.000918313	0.0198587	5.8286	5.00076	10.7352	16.3576	34.7998	36.9922
Zfp932	22.8978	2.06675	0.528478	3.91075	9.2e-05	0.00442993	10.6858	7.00107	8.78333	42.3374	25.5881	42.9909
Nudt15	23.2835	2.08542	0.589248	3.53911	0.000401475	0.0118506	6.80003	16.0024	3.9037	38.4885	22.5175	51.989
4930512J16Rik	167.483	2.10742	0.2926	7.20237	5.92e-13	3.8e-10	41.7716	92.014	55.6277	277.117	322.41	215.954
Gm9244	25.393	2.12351	0.504326	4.2106	2.55e-05	0.0016814	9.71433	7.00107	11.7111	50.9973	40.941	31.9932
4933415J04Rik	75.0067	2.17352	0.445956	4.87385	1.09e-06	0.000145117	16.5144	33.005	32.2055	145.294	46.0586	176.963
Grin2b	279.715	2.2336	0.266089	8.39417	4.69e-17	4.9e-14	64.1146	116.018	114.183	376.225	601.832	405.914
Map3k1	46.9048	2.27796	0.385271	5.91262	3.37e-09	8.79e-07	15.5429	13.002	19.5185	65.4305	84.9525	82.9825
Hmgxb4	58.7069	2.29198	0.382558	5.99119	2.08e-09	6.21e-07	30.1144	11.0017	18.5426	112.579	88.0231	91.9806
Gja10	15.4719	2.2973	0.669625	3.43073	0.000601957	0.0153588	7.77146	3.00046	4.87963	14.4332	32.7528	29.9937
Ctdsp2-ps	24.1727	2.35785	0.727021	3.24316	0.0011821	0.0238519	2.9143	13.002	7.8074	46.1862	6.14114	68.9854
Lgi2	72.5719	2.36625	0.316911	7.46662	8.23e-14	5.73e-11	25.2572	23.0035	22.4463	109.692	133.058	121.974
Zfp940	53.8689	2.44814	0.409347	5.98059	2.22e-09	6.52e-07	26.2287	15.0023	8.78333	73.1282	91.0936	108.977
Mettl3	199.936	2.45703	0.252524	9.72988	2.25e-22	4.7e-19	42.743	66.01	76.1222	331.001	296.822	386.918
Gm11620	18.1517	2.57435	0.740625	3.47592	0.000509112	0.0137315	1.94287	1.00015	12.687	28.8664	18.4234	45.9903
Zfp420	46.913	2.58372	0.425391	6.07374	1.25e-09	4.09e-07	14.5715	13.002	12.687	99.108	49.1292	92.9803
Myh7	27.0012	2.63125	0.538346	4.88765	1.02e-06	0.000140901	8.74289	3.00046	10.7352	60.6194	39.9174	38.9918
Syt3	124.194	2.66714	0.30825	8.65252	5.04e-18	6.01e-15	18.4572	42.0064	40.9889	214.574	182.187	246.948
Gm7868	73.9089	2.73076	0.352029	7.75719	8.68e-15	6.59e-12	20.4001	27.0041	10.7352	141.445	125.893	117.975
Gm7853	31.9748	2.98101	0.501825	5.94033	2.84e-09	7.79e-07	11.6572	4.00061	5.85555	51.9595	60.3879	57.9877
Arhgap22	15.6981	3.09981	0.694432	4.46381	8.05e-06	0.000743505	2.9143	5.00076	1.95185	32.7153	26.6116	24.9947
Aig1	25.5237	3.12912	0.55162	5.6726	1.41e-08	3.05e-06	4.85716	4.00061	6.83148	44.2618	52.1997	40.9913
Plekhg6	15.2994	3.22669	0.717646	4.49621	6.92e-06	0.000660407	1.94287	4.00061	2.92778	22.1309	34.7998	25.9945
Gpi-ps	208.225	3.31235	0.302447	10.9518	6.51e-28	1.81e-24	21.3715	52.0079	40.9889	314.644	496.409	323.932
AC159140.1	30.5826	3.31835	0.537319	6.17576	6.58e-10	2.26e-07	6.80003	8.00122	1.95185	63.5061	54.2468	48.9896
Rpl15-ps2	19.9341	3.32927	0.803271	4.14464	3.4e-05	0.00204951	2.9143	4.00061	3.9037	4.81107	42.988	60.9871
Mill2	17.0693	3.40459	0.712292	4.77976	1.76e-06	0.000215595	0.971433	2.0003	5.85555	28.8664	31.7292	32.993
Gm2956	17.2378	3.4232	0.721706	4.7432	2.1e-06	0.000249262	3.88573	2.0003	2.92778	47.1485	20.4705	26.9943
Gm3375	154.472	3.44918	0.287364	12.0028	3.43e-33	1.15e-29	21.3715	36.0055	20.4944	293.475	241.552	313.934
Klb	235.028	3.54862	0.24857	14.2761	3.08e-46	1.72e-42	26.2287	37.0056	47.8203	466.673	414.527	417.912
Mybpc2	26.3835	3.63851	0.610658	5.95834	2.55e-09	7.1e-07	7.77146	2.0003	1.95185	40.413	51.1762	54.9884
Pla2g4e	63.5696	3.67999	1.10793	3.32149	0.000895383	0.0196827	9.71433	14.0021	3.9037	163.576	11.2588	178.962
Vmn1r181	274.232	3.7251	0.258545	14.4079	4.61e-47	4.83e-43	49.5431	25.0038	40.9889	529.217	424.762	575.878
2410141K09Rik	87.7525	3.84365	0.466177	8.24505	1.65e-16	1.62e-13	12.6286	4.00061	17.5667	76.0149	189.352	226.952
Gm8116	63.4897	3.85839	0.433404	8.90253	5.46e-19	7.6e-16	12.6286	10.0015	1.95185	110.655	118.729	126.973
Ccndbp1	46.5076	3.98419	1.16211	3.42842	0.000607111	0.0153682	10.6858	1.00015	4.87963	122.201	13.3058	126.973
Gm19428	18.9792	4.19213	0.774566	5.41223	6.22e-08	1.2e-05	0.971433	3.00046	1.95185	29.8286	49.1292	28.9939
Lrmda	39.203	4.52148	0.576791	7.83903	4.54e-15	3.79e-12	2.9143	2.0003	4.87963	79.8637	68.5761	76.9837
Gm46426	31.6898	4.73996	0.680614	6.96425	3.3e-12	1.72e-09	3.88573	0	2.92778	74.0904	54.2468	54.9884
Gm8730	495.313	4.84121	1.30101	3.72111	0.000198349	0.00748039	34.9716	33.005	32.2055	1412.53	20.4705	1438.7
Cmya5	16.9073	6.5721	1.30359	5.04154	4.62e-07	6.89e-05	0.971433	0	0	38.4885	42.988	18.996
Gm37174	17.2743	6.60293	1.29493	5.09908	3.41e-07	5.48e-05	0	0	0.975925	34.6397	45.0351	22.9951
Gm15446	32.8427	6.63568	1.09971	6.03404	1.6e-09	5.14e-07	1.94287	0	0	83.7126	61.4114	49.9894
Gm13328	34.6276	6.71422	1.25067	5.36849	7.94e-08	1.47e-05	0.971433	0	0.975925	107.768	3.07057	94.9799
9430014N10Rik	74.0123	7.23395	1.96483	3.68172	0.000231664	0.00826445	0.971433	0	1.95185	199.178	1.02352	240.949
Myh6	284.845	8.17464	0.63687	12.8356	1.04e-37	4.32e-34	1.94287	2.0003	1.95185	589.837	714.42	398.916
4933431M02Rik	356.066	8.27489	0.574952	14.3923	5.78e-47	4.83e-43	3.88573	2.0003	0.975925	733.207	673.479	722.847
