# Supplementary material for: Deficiency of X-linked TENT5D causes male infertility by disrupting the mRNA stability during spermatogenesis
Source: Cell Discov. 2022 Mar 8;8:23. doi: 10.1038/s41421-021-00369-9 (PMC8901658; doi:10.1038/s41421-021-00369-9)
Supplement: Supplementary file 3 — Supplementary table S4 [file 41421_2021_369_MOESM3_ESM.xlsx]

## Sheet: Table S4
Table S4. Differently expressed genes in Tent5d-mutated spermatocytes (SC)
Row.names	baseMean	log2FoldChange	lfcSE	stat	pvalue	padj	WT_1	WT_2	WT_3	KO_1	KO_2	KO_3
Gm9252	7.47414	-5.33577	1.42569	-3.74258	0.000182139	0.0108094	17.9016	7.84667	18.091	0	0	1.00559
Cst9	33.8743	-4.41537	0.697491	-6.33037	2.45e-10	9.75e-08	96.4698	18.6358	79.029	4.10085	2.99935	2.01118
Gm9860	12.5006	-3.2695	0.855339	-3.82246	0.000132125	0.00818693	12.9289	26.4825	28.5647	0	1.99957	5.02795
Shbg	10.2325	-3.19136	0.975721	-3.27077	0.00107254	0.0404647	22.8743	2.9425	29.5168	2.05042	1.99957	2.01118
Gm47601	10.4661	-2.97159	0.862473	-3.44543	0.00057016	0.0250524	19.8907	18.6358	17.1388	5.12606	0.999785	1.00559
Defb19	26.607	-2.87454	0.652475	-4.4056	1.05e-05	0.00110904	69.6174	14.7125	56.1772	5.12606	11.9974	2.01118
Gal3st1	139.721	-2.86922	0.269263	-10.6558	1.64e-26	3.41e-23	257.584	294.25	185.67	25.6303	38.9916	36.2012
Sox5os3	9.43498	-2.81135	0.87964	-3.19603	0.00139332	0.0488263	13.9235	13.7317	21.8996	2.05042	3.99914	1.00559
2810429I04Rik	10.8019	-2.80929	0.836532	-3.35825	0.000784366	0.0315838	26.8524	11.77	18.091	3.07563	0.999785	4.02236
Ramp2	14.6465	-2.79479	0.83364	-3.35251	0.000800813	0.0320205	39.7813	30.4058	6.66509	0	5.99871	5.02795
Qpct	16.0548	-2.79087	0.822795	-3.39193	0.000694017	0.0291191	49.7267	4.90417	29.5168	7.17648	3.99914	1.00559
Cst12	30.6706	-2.71484	0.671184	-4.04485	5.24e-05	0.00389626	75.5846	9.80833	74.2682	14.353	7.99828	2.01118
Wfdc10	14.8962	-2.67504	0.698381	-3.83034	0.000127964	0.00798198	34.8087	20.5975	21.8996	2.05042	5.99871	4.02236
Gm5800	17.1842	-2.65177	0.637046	-4.1626	3.15e-05	0.00261684	35.8032	26.4825	26.6604	5.12606	2.99935	6.03354
Cd3e	37.0919	-2.60956	0.481343	-5.42141	5.91e-08	1.35e-05	85.5299	65.7158	39.9906	9.2269	5.99871	16.0894
Serpina5	39.0399	-2.5892	0.56529	-4.58031	4.64e-06	0.000571603	99.4534	15.6933	85.6941	13.3278	6.99849	13.0727
Irf2	17.3868	-2.5573	0.709791	-3.6029	0.000314689	0.0158301	29.836	9.80833	49.5121	5.12606	2.99935	7.03913
4930443O20Rik	11.4875	-2.53887	0.784442	-3.23653	0.00120992	0.0437935	29.836	13.7317	15.2345	4.10085	1.99957	4.02236
Clu	554.325	-2.44944	0.527281	-4.64542	3.39e-06	0.000432045	1304.83	395.276	1111.17	142.504	154.967	217.207
4930568D16Rik	12.925	-2.42965	0.73683	-3.29744	0.000975722	0.0374894	28.8415	12.7508	23.8039	5.12606	1.99957	5.02795
Gm31752	19.1052	-2.40086	0.626349	-3.83311	0.000126532	0.00794564	24.8633	34.3292	37.1341	11.2773	1.99957	5.02795
Wfdc1	15.8464	-2.39968	0.698966	-3.43318	0.000596544	0.0257809	36.7977	9.80833	33.3255	5.12606	5.99871	4.02236
Vgll3	23.1789	-2.39644	0.537053	-4.46221	8.11e-06	0.000892944	40.7759	30.4058	45.7035	6.15127	8.99806	7.03913
Fmr1nb	372.013	-2.35095	0.208426	-11.2795	1.66e-29	4.43e-26	824.468	592.423	449.418	124.051	107.977	133.743
Pcsk1n	79.5059	-2.29247	0.397398	-5.7687	7.99e-09	2.36e-06	162.109	91.2175	142.823	25.6303	8.99806	46.2571
Gm21679	16.6918	-2.27134	0.66886	-3.39585	0.000684171	0.0288235	38.7868	12.7508	31.4212	7.17648	6.99849	3.01677
Prss50	1320.26	-2.26134	0.155099	-14.5799	3.77e-48	2.35e-44	2675.3	2219.63	1659.61	466.471	418.91	481.678
4930448K20Rik	16.3777	-2.24039	0.694462	-3.22608	0.00125499	0.0451626	12.9289	18.6358	49.5121	6.15127	3.99914	7.03913
BC061237	29.0655	-2.1359	0.497709	-4.29147	1.77e-05	0.00162818	47.7376	34.3292	59.9859	10.2521	5.99871	16.0894
AY702102	35.4731	-2.09997	0.467354	-4.49332	7.01e-06	0.000817542	57.6829	56.8883	58.0815	4.10085	19.9957	16.0894
Ush1c	18.4138	-2.07342	0.620651	-3.34072	0.000835625	0.0331293	15.9125	33.3483	39.9906	7.17648	3.99914	10.0559
Pex5l	26.0469	-2.06091	0.563322	-3.65849	0.000253705	0.0136818	33.8141	29.425	62.8423	4.10085	7.99828	18.1006
Phactr1	22.3522	-2.04415	0.580259	-3.52283	0.000426967	0.0204343	38.7868	21.5783	47.6078	3.07563	10.9976	12.0671
St8sia3	49.8898	-2.01556	0.462909	-4.35411	1.34e-05	0.00130218	73.5955	58.85	107.594	10.2521	38.9916	10.0559
Trap1a	104.827	-2.00822	0.273938	-7.3309	2.29e-13	1.71e-10	207.858	156.933	139.015	35.8824	38.9916	50.2795
Gm10354	47.1156	-2.00145	0.390378	-5.12696	2.94e-07	5.57e-05	70.6119	79.4475	76.1725	12.3025	14.9968	29.1621
4933424N20Rik	26.0416	-1.99656	0.48801	-4.09123	4.29e-05	0.0033318	41.7704	44.1375	39.0384	9.2269	7.99828	14.0783
Nrcam	59.1319	-1.98142	0.357557	-5.54155	3e-08	7.73e-06	113.377	107.892	61.8902	20.5042	26.9942	24.1342
Gm3486	22.4642	-1.98086	0.563722	-3.5139	0.00044158	0.0210262	26.8524	23.54	57.1294	9.2269	10.9976	7.03913
Slc48a1	22.4554	-1.9082	0.526688	-3.62303	0.000291176	0.0148468	38.7868	31.3867	36.1819	13.3278	5.99871	9.05031
1700084F23Rik	25.7906	-1.86474	0.508124	-3.66986	0.000242687	0.0132402	54.6993	35.31	31.4212	11.2773	14.9968	7.03913
Cypt1	60.104	-1.85814	0.360093	-5.16017	2.47e-07	4.89e-05	101.442	72.5817	108.546	38.958	20.9955	18.1006
Tmigd3	38.5475	-1.84257	0.422307	-4.36309	1.28e-05	0.00126004	56.6884	46.0992	78.0768	14.353	22.9951	13.0727
Rnf148	26.8268	-1.83728	0.544982	-3.37127	0.000748226	0.0306865	44.754	37.2717	43.7992	2.05042	16.9963	16.0894
AI506816	33.071	-1.83341	0.474454	-3.86426	0.000111429	0.00719023	64.6447	26.4825	63.7945	17.4286	11.9974	14.0783
Prdx4	656.232	-1.81155	0.161597	-11.2103	3.63e-29	8.49e-26	1227.25	999.469	837.898	247.076	308.934	316.761
Napsa	26.3561	-1.7989	0.478667	-3.75814	0.000171182	0.010243	38.7868	42.1758	41.8949	9.2269	15.9966	10.0559
Igsf8	110.305	-1.78841	0.274449	-6.51634	7.2e-11	3.46e-08	211.836	182.435	119.02	52.2858	48.9895	47.2627
4933416O17Rik	20.0284	-1.7658	0.541906	-3.2585	0.00112002	0.0416542	34.8087	31.3867	26.6604	11.2773	8.99806	7.03913
Tcp11x2	25.5014	-1.73596	0.4995	-3.47538	0.000510121	0.0233968	32.8196	36.2908	48.56	12.3025	15.9966	7.03913
Eva1c	51.7465	-1.70983	0.346317	-4.93717	7.93e-07	0.000132436	65.6392	91.2175	80.9333	22.5547	24.9946	25.1398
Tex43	39.3763	-1.67849	0.51498	-3.25933	0.00111676	0.0416294	52.7103	57.8692	69.5074	4.10085	37.9918	14.0783
Tmdd1	30.7985	-1.65564	0.469051	-3.52977	0.000415921	0.0199568	38.7868	50.0225	51.4164	21.5294	15.9966	7.03913
Prkg1	33.3575	-1.65353	0.489322	-3.37923	0.000726891	0.0300272	52.7103	39.2333	59.9859	5.12606	25.9944	17.095
Ifi30	104.517	-1.6353	0.267835	-6.10562	1.02e-09	3.76e-07	181.005	166.742	126.637	57.4118	38.9916	56.313
B3glct	36.8541	-1.61571	0.470286	-3.43558	0.000591281	0.0256318	79.5627	52.965	34.2776	8.20169	23.9948	22.123
Inha	91.5814	-1.60395	0.403339	-3.97668	6.99e-05	0.00492048	175.038	47.08	191.383	29.7311	57.9875	48.2683
Mex3b	44.3353	-1.58304	0.400668	-3.95099	7.78e-05	0.00535443	67.6283	47.08	84.7419	19.479	30.9933	16.0894
Trim80	107.011	-1.57396	0.273406	-5.75686	8.57e-09	2.47e-06	160.12	117.7	202.809	46.1345	58.9873	56.313
Grn	165.56	-1.56261	0.246978	-6.3269	2.5e-10	9.75e-08	259.573	256.978	225.661	60.4875	68.9852	121.676
Rbp4	144.536	-1.55627	0.234773	-6.62881	3.38e-11	1.67e-08	222.776	220.687	203.761	59.4623	62.9865	97.5422
Igfbp2	203.158	-1.55205	0.216878	-7.1563	8.29e-13	5.54e-10	294.382	308.962	305.642	89.1934	79.9828	140.783
Hyal5	88.5905	-1.55117	0.284802	-5.44646	5.14e-08	1.22e-05	142.218	127.508	126.637	41.0085	60.9869	33.1845
Hemgn	52.8697	-1.55077	0.364579	-4.2536	2.1e-05	0.00187451	82.5463	54.9267	99.0243	24.6051	33.9927	22.123
Gm17019	78.2282	-1.52148	0.278475	-5.46362	4.67e-08	1.13e-05	107.41	122.604	118.067	44.0841	38.9916	38.2124
Megf6	63.7717	-1.51946	0.351924	-4.31758	1.58e-05	0.00149849	110.393	99.0642	74.2682	25.6303	22.9951	50.2795
Ldhb	63.3167	-1.50864	0.463053	-3.25803	0.00112188	0.0416542	163.104	32.3675	85.6941	19.479	31.9931	47.2627
Mfge8	390.966	-1.50493	0.211379	-7.1196	1.08e-12	6.97e-10	703.135	504.148	527.495	142.504	188.959	279.554
mt-Co3	975.396	-1.49965	0.120154	-12.481	9.48e-36	3.55e-32	1528.6	1407.5	1387.29	550.539	517.889	460.56
4933425D22Rik	47.3938	-1.49601	0.454098	-3.29446	0.000986099	0.0377359	93.4862	45.1183	71.4117	9.2269	41.991	23.1286
ccdc198	33.8087	-1.48068	0.42628	-3.47349	0.000513727	0.0235046	58.6775	40.2142	50.4643	17.4286	22.9951	13.0727
Fbln1	161.52	-1.4743	0.226737	-6.50222	7.91e-11	3.61e-08	228.743	268.748	215.187	74.8404	70.9847	110.615
Fam83e	55.7929	-1.47277	0.374703	-3.93049	8.48e-05	0.00570637	71.6064	74.5433	99.9764	21.5294	46.9899	20.1118
4933405O20Rik	56.5828	-1.47156	0.393444	-3.74021	0.000183869	0.0108094	101.442	82.39	65.6988	36.9076	40.9912	12.0671
Ctag2	30.9734	-1.46209	0.454002	-3.22045	0.00127988	0.0457068	51.7157	28.4442	56.1772	17.4286	17.9961	14.0783
Tepp	47.1077	-1.45753	0.424185	-3.43608	0.000590207	0.0256318	56.6884	69.6392	80.9333	11.2773	42.9908	21.1174
Gm5941	46.2476	-1.44471	0.411676	-3.50934	0.000449225	0.021222	61.6611	45.1183	96.1678	17.4286	35.9923	21.1174
Gm17184	276.708	-1.44091	0.173707	-8.29507	1.09e-16	1.07e-13	397.813	436.471	378.958	172.236	130.972	143.799
Pp2d1	62.3437	-1.43552	0.362027	-3.96524	7.33e-05	0.0050818	136.251	57.8692	79.029	29.7311	36.992	34.1901
Ogfod3	49.1977	-1.43251	0.373987	-3.83038	0.000127946	0.00798198	99.4534	58.85	57.1294	23.5799	23.9948	32.1789
Cypt4	95.6886	-1.42875	0.267945	-5.33224	9.7e-08	2.16e-05	156.142	120.642	141.871	51.2606	62.9865	41.2292
Efcab9	98.008	-1.42512	0.257359	-5.53747	3.07e-08	7.76e-06	151.169	139.278	138.063	53.311	62.9865	43.2404
Tmco2	117.196	-1.41624	0.296026	-4.78418	1.72e-06	0.000241567	203.879	102.007	205.666	54.3362	81.9824	55.3075
Scube2	78.6459	-1.40845	0.310493	-4.53615	5.73e-06	0.000687216	136.251	96.1217	110.45	29.7311	39.9914	59.3298
Cylc1	50.9994	-1.40645	0.429821	-3.27218	0.0010672	0.0403444	72.601	34.3292	115.211	30.7563	33.9927	19.1062
Plin2	74.6354	-1.40044	0.346182	-4.0454	5.22e-05	0.00389626	109.399	105.93	109.498	35.8824	65.9858	21.1174
Ttc39a	209.587	-1.40027	0.240317	-5.82676	5.65e-09	1.79e-06	315.267	255.997	340.872	72.79	158.966	113.632
Npnt	70.2914	-1.39621	0.367362	-3.80065	0.00014432	0.0088546	112.382	97.1025	96.1678	29.7311	19.9957	66.369
Iqcm	52.8511	-1.38516	0.343719	-4.02991	5.58e-05	0.00407867	85.5299	66.6967	77.1247	22.5547	27.994	37.2068
Aox4	79.0131	-1.38329	0.298092	-4.64048	3.48e-06	0.000439504	123.322	110.834	108.546	43.0589	29.9935	58.3242
Gm8257	74.5967	-1.38319	0.310273	-4.45796	8.27e-06	0.000900202	107.41	99.0642	117.115	27.6807	38.9916	57.3186
Gm3371	146.947	-1.37496	0.231374	-5.94261	2.81e-09	9.37e-07	165.093	223.63	247.561	82.0169	90.9804	72.4025
Vsig1	63.3602	-1.37305	0.394632	-3.47933	0.000502678	0.0231156	100.448	51.0033	122.828	23.5799	26.9942	55.3075
Ccdc185	108.911	-1.36939	0.323895	-4.22787	2.36e-05	0.0020726	154.153	95.1408	221.852	42.0337	84.9817	55.3075
Spata31d1d	121.407	-1.36707	0.269585	-5.07103	3.96e-07	7.12e-05	174.043	184.397	166.627	39.9833	89.9806	73.4081
Efcab15	135.879	-1.35858	0.281347	-4.82886	1.37e-06	0.000207123	212.83	149.087	224.709	54.3362	113.975	60.3354
Gm16226	50.739	-1.35007	0.365208	-3.69673	0.000218398	0.0122362	67.6283	51.9842	99.0243	25.6303	28.9938	31.1733
Tex55	40.3894	-1.33726	0.402059	-3.32603	0.00088091	0.034509	70.6119	38.2525	64.7466	25.6303	24.9946	18.1006
Alcam	206.756	-1.33554	0.231278	-5.77461	7.71e-09	2.33e-06	376.928	302.097	209.474	139.429	98.9787	113.632
Gata2	37.8388	-1.33071	0.393412	-3.38248	0.000718357	0.0298725	46.7431	49.0417	66.6509	19.479	22.9951	22.123
Plac8l1	61.8479	-1.32813	0.393946	-3.37135	0.000748	0.0306865	69.6174	86.3133	109.498	22.5547	61.9867	21.1174
Prkcq	94.825	-1.31269	0.305057	-4.30312	1.68e-05	0.00156791	139.235	92.1983	174.245	41.0085	71.9845	50.2795
E2f2	49.789	-1.31191	0.394165	-3.32832	0.000873722	0.0343486	60.6665	97.1025	55.2251	20.5042	21.9953	43.2404
Sparc	248.867	-1.3104	0.266551	-4.91614	8.83e-07	0.00014489	462.458	193.224	408.475	124.051	120.974	184.023
Fam166a	138.415	-1.30916	0.27673	-4.73081	2.24e-06	0.000305455	202.885	144.182	244.704	54.3362	110.976	73.4081
Gm364	969.413	-1.30252	0.328342	-3.96696	7.28e-05	0.005064	1953.26	1177.98	1007.38	657.161	516.889	503.801
Gaa	996.337	-1.30055	0.130498	-9.96609	2.15e-23	3.09e-20	1611.14	1420.25	1220.66	556.69	557.88	611.399
H2-D1	530.856	-1.28488	0.200749	-6.40041	1.55e-10	6.59e-08	994.534	725.817	537.968	375.227	255.945	295.644
BB014433	138.273	-1.28306	0.292804	-4.38198	1.18e-05	0.00118958	173.049	158.895	256.13	43.0589	103.978	94.5255
1700113H08Rik	102.013	-1.28222	0.293177	-4.37355	1.22e-05	0.00122984	162.109	109.853	161.867	37.9328	79.9828	60.3354
Chga	71.0129	-1.27983	0.292952	-4.36873	1.25e-05	0.00123734	98.4588	115.738	87.5984	44.0841	42.9908	37.2068
Ropn1	208.542	-1.27624	0.24101	-5.29537	1.19e-07	2.55e-05	300.349	254.036	331.35	76.8909	169.963	118.66
Dnajb7	69.4146	-1.27386	0.383211	-3.32417	0.00088682	0.0346452	100.448	64.735	129.493	27.6807	67.9854	26.1453
Saxo1	64.7976	-1.27346	0.369616	-3.44535	0.000570316	0.0250524	95.4752	86.3133	93.3113	22.5547	64.986	26.1453
Limch1	45.8655	-1.26845	0.368417	-3.44299	0.000575327	0.0251937	58.6775	51.9842	83.7898	23.5799	26.9942	30.1677
Ctsd	405.615	-1.26683	0.151714	-8.35012	6.82e-17	7.09e-14	617.605	552.209	549.394	247.076	206.955	260.448
Frat1	141.758	-1.2549	0.251175	-4.99611	5.85e-07	0.00010136	148.186	190.282	260.891	70.7396	95.9794	84.4696
Adam26a	52.9674	-1.25178	0.361304	-3.4646	0.000531019	0.0239445	71.6064	58.85	93.3113	37.9328	35.9923	20.1118
Aqp7	123.465	-1.24731	0.279299	-4.46586	7.97e-06	0.000889358	179.016	147.125	195.192	41.0085	93.9798	84.4696
4930505A04Rik	73.1586	-1.24444	0.326975	-3.80591	0.000141285	0.00869696	88.5135	103.968	116.163	48.1849	57.9875	24.1342
Fam243	167.469	-1.24399	0.255081	-4.87686	1.08e-06	0.000169502	239.683	174.588	292.312	65.6135	116.975	115.643
Syngr1	59.3029	-1.24082	0.366221	-3.38819	0.000703566	0.029388	86.5244	91.2175	72.3639	17.4286	35.9923	52.2907
Ubl4b	62.8507	-1.22965	0.365854	-3.36104	0.000776502	0.0315199	73.5955	78.4667	112.354	20.5042	56.9877	35.1957
Snhg11	123.313	-1.22926	0.260199	-4.72432	2.31e-06	0.00031084	157.136	184.397	177.101	68.6892	50.989	101.565
Tubb6	53.2928	-1.22514	0.352814	-3.47248	0.000515666	0.0235357	76.5791	58.85	88.5505	22.5547	31.9931	41.2292
Best1	260.814	-1.21692	0.223289	-5.44999	5.04e-08	1.21e-05	365.988	288.365	439.896	117.899	211.954	140.783
Ccdc70	78.2996	-1.21531	0.289099	-4.20379	2.62e-05	0.00225313	115.366	87.2942	125.685	47.1597	39.9914	54.3019
Col6a2	57.5364	-1.21516	0.330853	-3.67282	0.000239887	0.0131257	87.519	83.3708	70.4596	25.6303	33.9927	44.246
1700013F07Rik	68.5607	-1.21461	0.333168	-3.64562	0.000266745	0.0141807	91.4971	95.1408	100.929	21.5294	51.9888	50.2795
Gm9999	99.1403	-1.21459	0.346819	-3.50209	0.00046162	0.0215591	113.377	150.067	152.345	34.8572	104.977	39.218
Arrdc5	140.968	-1.21174	0.256391	-4.72615	2.29e-06	0.000310274	176.032	182.435	232.326	67.664	119.974	67.3745
Fam187b	123.16	-1.21163	0.261597	-4.63166	3.63e-06	0.000455579	149.18	142.221	224.709	59.4623	89.9806	73.4081
Cypt12	181.704	-1.2105	0.222868	-5.43143	5.59e-08	1.29e-05	242.666	216.764	301.834	101.496	138.97	88.4919
Kcne3	89.4493	-1.20794	0.314436	-3.84161	0.000122228	0.0077534	139.235	105.93	129.493	31.7816	80.9826	49.2739
Ttc23l	112.786	-1.20598	0.271238	-4.44621	8.74e-06	0.000939918	150.175	134.374	187.575	52.2858	93.9798	58.3242
Fscb	199.491	-1.20577	0.228337	-5.28064	1.29e-07	2.7e-05	277.475	212.841	344.681	94.3195	148.968	118.66
Atp6v1e2	67.7812	-1.20518	0.374636	-3.21695	0.00129562	0.04612	66.6337	95.1408	121.876	37.9328	63.9862	21.1174
Spam1	67.0251	-1.20132	0.347693	-3.45513	0.000550035	0.0245529	115.366	74.5433	90.4549	21.5294	51.9888	48.2683
Triml1	74.5717	-1.19069	0.286431	-4.157	3.22e-05	0.00264885	102.437	103.968	104.737	39.9833	39.9914	56.313
Izumo1	86.8806	-1.18521	0.325622	-3.63983	0.000272822	0.0143812	90.5026	138.297	133.302	30.7563	49.9892	78.436
App	888.936	-1.18474	0.146416	-8.09163	5.89e-16	5.25e-13	1419.2	1267.24	1017.86	529.009	484.896	615.421
Fam229a	119.655	-1.18181	0.290256	-4.07161	4.67e-05	0.00358077	160.12	137.317	200.905	42.0337	74.9839	102.57
Iqcf1	57.053	-1.17813	0.34103	-3.45462	0.000551073	0.0245529	68.6228	73.5625	95.2156	31.7816	46.9899	26.1453
Mbd3l1	57.8783	-1.1704	0.356163	-3.28615	0.00101566	0.038709	86.5244	54.9267	99.0243	23.5799	42.9908	40.2236
Gm4787	153.442	-1.14128	0.264759	-4.31062	1.63e-05	0.00152559	222.776	176.55	234.23	69.7144	142.969	74.4137
Odf3	153.826	-1.13854	0.254958	-4.4656	7.98e-06	0.000889358	221.781	153.01	259.939	68.6892	117.975	101.565
Gm5930	355.483	-1.13273	0.174127	-6.50519	7.76e-11	3.61e-08	476.382	529.65	458.939	200.941	278.94	188.045
Ccin	149.741	-1.13262	0.318461	-3.55655	0.000375756	0.0182637	169.071	177.531	270.412	90.2186	146.968	44.246
Ccdc27	96.4096	-1.13254	0.316751	-3.57548	0.000349586	0.0172153	129.289	114.757	153.297	33.832	92.98	54.3019
Fam209	93.2378	-1.13111	0.286481	-3.94828	7.87e-05	0.00536075	135.257	110.834	138.063	39.9833	79.9828	55.3075
Odf3l1	76.0473	-1.13082	0.325816	-3.47075	0.000519005	0.0236305	79.5627	112.796	120.924	31.7816	68.9852	42.2348
Sqor	249.518	-1.12739	0.188175	-5.99117	2.08e-09	7.36e-07	342.12	305.039	379.91	132.252	188.959	148.827
4930442L01Rik	67.9352	-1.12521	0.333741	-3.3715	0.000747587	0.0306865	106.415	57.8692	115.211	34.8572	44.9903	48.2683
Hmgb4	191.856	-1.123	0.251438	-4.4663	7.96e-06	0.000889358	305.322	159.876	323.733	105.597	141.969	114.637
Dpysl3	313.73	-1.10846	0.23653	-4.68636	2.78e-06	0.000366486	400.797	315.828	569.39	134.303	260.944	201.118
Ccdc81	268.305	-1.10775	0.192083	-5.76704	8.07e-09	2.36e-06	350.076	334.464	415.14	132.252	207.955	169.945
Spaca1	188.724	-1.10678	0.227575	-4.86334	1.15e-06	0.000179987	232.721	253.055	287.551	103.546	163.965	91.5087
Tex35	93.6174	-1.10095	0.279326	-3.94146	8.1e-05	0.00547113	138.24	103.968	140.919	54.3362	77.9832	46.2571
BC048671	110.351	-1.1009	0.300648	-3.66176	0.000250485	0.0135472	129.289	113.777	208.522	46.1345	91.9802	72.4025
4930407I10Rik	262.332	-1.09787	0.264039	-4.15797	3.21e-05	0.00264885	343.114	238.342	491.313	147.63	237.949	115.643
Arhgef2	443.622	-1.09688	0.154159	-7.11527	1.12e-12	6.97e-10	626.556	516.899	670.318	265.53	312.933	269.498
Adam24	109.621	-1.09501	0.260201	-4.20833	2.57e-05	0.00221857	160.12	145.163	142.823	47.1597	76.9834	85.4752
Wdr64	93.5984	-1.09081	0.299855	-3.63779	0.000274985	0.0144545	117.355	102.007	162.819	47.1597	83.9819	48.2683
Slc22a14	242.862	-1.09045	0.213499	-5.10751	3.26e-07	6.05e-05	343.114	331.522	317.068	110.723	211.954	142.794
Mageb10-ps	142.188	-1.09039	0.328391	-3.32039	0.000898902	0.0350441	217.803	194.205	168.532	69.7144	43.9905	158.883
Grip1	141.301	-1.08961	0.265896	-4.09787	4.17e-05	0.00329223	197.912	162.818	216.14	62.5379	131.972	76.4249
Ttll7	108.181	-1.08692	0.270327	-4.02076	5.8e-05	0.00419135	173.049	125.547	142.823	48.1849	69.9849	89.4975
Cercam	62.4388	-1.0831	0.33319	-3.25069	0.00115126	0.0421953	99.4534	95.1408	59.9859	31.7816	37.9918	50.2795
Amer2	72.3669	-1.08264	0.307671	-3.51883	0.000433453	0.0206918	102.437	70.62	121.876	42.0337	52.9886	44.246
Spata9	75.9966	-1.08143	0.284778	-3.79744	0.000146198	0.00891143	100.448	88.275	120.924	43.0589	51.9888	51.2851
1700093K21Rik	164.03	-1.08053	0.287986	-3.75202	0.000175415	0.010454	210.841	210.879	246.609	55.3614	165.964	94.5255
Tuba8	147.2	-1.08051	0.25288	-4.27281	1.93e-05	0.00174727	206.863	147.125	245.656	88.1682	120.974	74.4137
Krt88	89.6569	-1.07568	0.329668	-3.26292	0.00110269	0.0413814	95.4752	129.47	139.967	28.7059	82.9822	61.341
Catsper4	114.417	-1.07517	0.244344	-4.40026	1.08e-05	0.00111784	143.213	148.106	174.245	59.4623	72.9843	88.4919
Trim36	641.645	-1.0728	0.184925	-5.80129	6.58e-09	2.05e-06	900.053	693.449	1015.95	350.622	545.883	343.912
Gm5799	63.8696	-1.06074	0.318412	-3.33135	0.000864265	0.0340484	69.6174	95.1408	94.2635	42.0337	50.989	31.1733
Ccer1	503.243	-1.0595	0.187429	-5.6528	1.58e-08	4.28e-06	702.141	542.401	796.003	257.328	419.91	301.677
Spaca3	78.2915	-1.05939	0.286172	-3.70195	0.000213951	0.012026	103.431	90.2367	123.78	42.0337	59.9871	50.2795
Lamb2	461.976	-1.05696	0.177606	-5.95112	2.66e-09	9.06e-07	763.802	556.132	552.251	271.681	259.944	368.046
Gm49779	96.3049	-1.05427	0.259857	-4.0571	4.97e-05	0.00374909	115.366	145.163	129.493	62.5379	73.9841	51.2851
Samd4	396.746	-1.05387	0.204603	-5.15078	2.59e-07	5e-05	503.234	453.145	650.323	174.286	318.931	280.56
Fam170b	130.553	-1.04749	0.223855	-4.67932	2.88e-06	0.000376646	181.005	175.569	171.388	79.9665	100.978	74.4137
Cabs1	206.42	-1.04688	0.276954	-3.77998	0.000156844	0.00952927	273.497	172.627	388.48	87.143	170.963	145.811
1700014D04Rik	99.0404	-1.04045	0.300264	-3.4651	0.000530039	0.0239445	111.388	130.451	158.058	43.0589	95.9794	55.3075
Spata19	218.597	-1.03689	0.234451	-4.42262	9.75e-06	0.00103091	308.305	205.975	367.532	128.151	182.961	118.66
Pknox2	94.3737	-1.03659	0.266237	-3.89349	9.88e-05	0.00650729	130.284	132.412	118.067	47.1597	77.9832	60.3354
Sppl2c	249.385	-1.02912	0.253416	-4.06101	4.89e-05	0.00373203	310.294	220.687	473.222	137.378	215.954	138.771
Tex48	100.856	-1.02911	0.251494	-4.092	4.28e-05	0.0033318	157.136	114.757	134.254	67.664	69.9849	61.341
Tssk2	410.572	-1.02785	0.207345	-4.95717	7.15e-07	0.000120585	570.862	403.122	678.888	214.269	350.925	245.364
Spata31	191.311	-1.02738	0.235038	-4.37112	1.24e-05	0.00123699	244.655	258.94	266.604	83.0421	174.962	119.665
1700009N14Rik	239.814	-1.02479	0.199638	-5.13324	2.85e-07	5.44e-05	316.262	262.863	385.623	135.328	185.96	152.85
Tsga8	207.453	-1.0242	0.229436	-4.46402	8.04e-06	0.000890659	277.475	228.534	328.494	105.597	185.96	118.66
Irgc1	654.522	-1.02394	0.193272	-5.29791	1.17e-07	2.55e-05	804.578	677.756	1150.2	342.421	539.884	412.292
Pdia4	1290.47	-1.02357	0.13428	-7.62264	2.49e-14	2.02e-11	2025.86	1730.19	1433.95	907.312	808.826	836.651
Sox5	162.269	-1.02219	0.261242	-3.9128	9.12e-05	0.00605411	206.863	196.167	249.465	61.5127	144.969	114.637
Iqcn	490.503	-1.02155	0.183796	-5.55807	2.73e-08	7.19e-06	646.447	518.861	806.476	269.631	397.914	303.688
Ubqln3	345.361	-1.021	0.194036	-5.26191	1.43e-07	2.93e-05	521.136	346.234	520.83	197.866	276.94	209.163
Antxrl	113.393	-1.02042	0.278603	-3.66264	0.000249627	0.0135399	153.158	124.566	178.053	46.1345	94.9796	83.464
Tmco5	222.774	-1.01852	0.200571	-5.07812	3.81e-07	6.93e-05	271.508	285.422	338.016	120.975	183.96	136.76
4930578I06Rik	88.9586	-1.01736	0.27345	-3.72045	0.00019887	0.0113364	104.426	115.738	137.111	48.1849	72.9843	55.3075
Chl1	423.782	-1.01405	0.170235	-5.95677	2.57e-09	8.92e-07	561.911	522.784	616.045	225.547	349.925	266.481
Calr3	104.702	-1.01232	0.294061	-3.44256	0.000576226	0.0251937	166.087	85.3325	168.532	79.9665	72.9843	55.3075
Fam205c	287.286	-1.01154	0.208937	-4.84139	1.29e-06	0.000199403	365.988	318.771	467.509	139.429	238.949	193.073
Theg	113.23	-1.00862	0.285684	-3.53056	0.000414686	0.0199486	143.213	140.259	170.436	42.0337	100.978	82.4584
Morn3	109.656	-1.00789	0.312506	-3.22517	0.00125897	0.0452189	137.246	110.834	191.383	47.1597	110.976	60.3354
Tbata	237.14	-1.00125	0.268841	-3.72431	0.00019585	0.0112421	255.595	298.173	395.145	85.0926	229.951	158.883
Cd47	115.145	-1.00115	0.23322	-4.29274	1.76e-05	0.00162682	157.136	158.895	144.728	66.6388	75.9837	87.4863
A1cf	95.9622	1.03946	0.28645	3.62876	0.000284787	0.0147216	43.7595	58.85	85.6941	115.849	153.967	117.654
Ikbke	102.173	1.05601	0.26156	4.03737	5.41e-05	0.00398235	68.6228	64.735	65.6988	177.362	119.974	116.648
Zfp940	112.797	1.08728	0.241383	4.50437	6.66e-06	0.000788448	68.6228	79.4475	68.5553	130.202	151.967	177.989
Scgb2b22-ps	71.7344	1.08859	0.286533	3.79919	0.000145171	0.00887776	50.7212	44.1375	42.847	86.1178	97.9789	108.604
Khnyn	602.78	1.10206	0.150568	7.31934	2.49e-13	1.79e-10	445.551	301.116	402.762	803.766	824.823	838.662
Gm9597	84.1092	1.11362	0.279217	3.98837	6.65e-05	0.00473376	43.7595	47.08	68.5553	108.672	125.973	110.615
Ccdc114	1555.15	1.11866	0.116979	9.56292	1.14e-21	1.34e-18	881.157	1023.01	1037.85	1926.37	2303.5	2159
Nuggc	503.53	1.12328	0.158786	7.07417	1.5e-12	8.53e-10	257.584	381.544	311.355	659.211	754.838	656.65
Zfp820	1160.44	1.14491	0.146729	7.8029	6.05e-15	5.15e-12	676.283	667.947	823.615	1866.91	1280.72	1647.16
Fxyd5	158.946	1.26259	0.214108	5.89696	3.7e-09	1.22e-06	75.5846	103.968	100.929	204.017	247.947	221.23
Zfp932	204.936	1.27749	0.188345	6.78269	1.18e-11	6.31e-09	133.267	104.949	120.924	286.034	312.933	271.509
Arfgef3	292.914	1.29704	0.201541	6.43563	1.23e-10	5.35e-08	172.054	134.374	201.857	318.841	486.895	443.465
Vwce	53.47	1.32556	0.354952	3.73449	0.000188098	0.0109706	29.836	22.5592	39.0384	85.0926	87.9811	56.313
E230014E18Rik	91.7457	1.38377	0.300904	4.5987	4.25e-06	0.000526848	40.7759	38.2525	73.316	145.58	147.968	104.581
Smim10l1	306.281	1.43038	0.169048	8.46134	2.64e-17	2.91e-14	155.147	174.588	167.58	415.211	516.889	408.27
Gm13988	64.3158	1.53415	0.460034	3.33487	0.000853402	0.0336914	45.7485	35.31	18.091	62.5379	179.961	44.246
Scgb2b23-ps	652.411	1.5699	0.155186	10.1163	4.68e-24	7.96e-21	360.021	286.403	339.92	924.741	1169.75	833.634
Zfp729a	183.292	1.58063	0.302727	5.22132	1.78e-07	3.61e-05	85.5299	83.3708	106.642	126.101	306.934	391.175
Thap8	54.7863	1.58621	0.383452	4.13665	3.52e-05	0.00284254	40.7759	15.6933	25.7082	79.9665	60.9869	105.587
Ktn1	314.017	1.61335	0.239244	6.74354	1.55e-11	7.82e-09	205.868	105.93	152.345	648.959	395.915	375.085
Gm19065	24.6788	1.63798	0.484126	3.38337	0.000716009	0.0298412	9.94534	10.7892	15.2345	35.8824	34.9925	41.2292
Lgi2	29.1509	1.66672	0.518134	3.21678	0.00129638	0.04612	18.8961	4.90417	18.091	33.832	63.9862	35.1957
Epha2	42.2034	1.76863	0.521723	3.38997	0.000699	0.0292626	5.9672	34.3292	17.1388	66.6388	98.9787	30.1677
9130016M20Rik	47.2144	1.82042	0.418771	4.34705	1.38e-05	0.00133782	27.8469	14.7125	19.9953	60.4875	111.976	48.2683
Gm27252	241.542	1.84322	0.190297	9.68602	3.46e-22	4.31e-19	93.4862	114.757	107.594	350.622	442.905	339.889
Eif3j2	51.1763	1.94081	0.493954	3.92912	8.53e-05	0.00571829	22.8743	19.6167	20.9474	125.076	19.9957	98.5478
Gm15446	51.8353	2.25893	0.393655	5.73836	9.56e-09	2.71e-06	20.8852	17.655	15.2345	110.723	51.9888	94.5255
C330024D21Rik	34.6003	2.38177	0.509588	4.67391	2.96e-06	0.000378767	19.8907	10.7892	2.85647	70.7396	42.9908	60.3354
Lrmda	41.2993	2.41629	0.427647	5.65019	1.6e-08	4.28e-06	14.918	13.7317	10.4737	94.3195	48.9895	65.3634
Tmem37	20.5842	2.42209	0.662804	3.65431	0.000257871	0.0138233	0.994534	9.80833	8.56941	43.0589	45.9901	15.0839
Gm2128	26.1255	2.43637	0.53369	4.56515	4.99e-06	0.000606528	13.9235	2.9425	7.61725	42.0337	45.9901	44.246
Gm21083	191.036	2.44873	0.24486	10.0005	1.52e-23	2.36e-20	66.6337	45.1183	65.6988	254.252	425.908	288.604
Vmn2r-ps61	14.9162	2.47204	0.66778	3.70188	0.000214004	0.012026	3.97813	5.885	3.80863	29.7311	27.994	18.1006
Prodh2	74.4993	2.4791	0.348841	7.10667	1.19e-12	7.18e-10	10.9399	23.54	33.3255	147.63	125.973	105.587
Mybpc2	22.284	2.54441	0.564418	4.50803	6.54e-06	0.00077989	9.94534	4.90417	4.76078	33.832	31.9931	48.2683
Gm7868	45.511	2.5843	0.398818	6.47988	9.18e-11	4.09e-08	10.9399	16.6742	11.4259	63.5631	83.9819	86.4808
Ltk	50.7233	2.60757	0.540662	4.82293	1.41e-06	0.000208444	10.9399	17.655	14.2823	110.723	16.9963	133.743
Gpi-ps	50.0503	2.74418	0.398342	6.88901	5.62e-12	3.09e-09	15.9125	7.84667	15.2345	70.7396	84.9817	105.587
Syt3	110.987	2.77452	0.282985	9.80447	1.08e-22	1.44e-19	35.8032	20.5975	28.5647	156.857	217.953	206.146
Pip5k1bos	16.7084	2.7778	0.757858	3.66533	0.000247017	0.0134373	8.9508	1.96167	1.90431	13.3278	52.9886	21.1174
Gm19428	14.424	2.82274	0.704075	4.00915	6.09e-05	0.00436913	3.97813	1.96167	4.76078	29.7311	24.9946	21.1174
Vmn1r181	193.693	3.41437	0.240246	14.212	7.72e-46	3.61e-42	35.8032	40.2142	23.8039	300.387	395.915	366.035
Gm13394	37.8034	3.57181	0.489842	7.29177	3.06e-13	2.12e-10	7.95627	5.885	3.80863	71.7648	61.9867	75.4193
Gm3375	173.2	3.58445	0.244545	14.6576	1.2e-48	1.13e-44	28.8415	21.5783	29.5168	312.69	349.925	296.649
Rpl15-ps2	44.9068	3.6773	1.10772	3.3197	0.000901139	0.0350583	6.96174	6.86583	5.71294	6.15127	104.977	138.771
AC159140.1	7.02973	3.74612	1.15294	3.24918	0.00115738	0.0422183	0.994534	0.980833	0.952156	7.17648	17.9961	14.0783
Klb	128.744	3.89317	0.319751	12.1756	4.19e-34	1.31e-30	8.9508	22.5592	17.1388	185.563	300.935	237.319
Gm37152	7.90474	3.93307	1.12757	3.4881	0.000486458	0.0225841	0	0.980833	1.90431	19.479	12.9972	12.0671
Rbpj-ps3	26.5025	3.93831	0.62074	6.34454	2.23e-10	9.28e-08	2.9836	1.96167	4.76078	43.0589	58.9873	47.2627
Grin2b	19.1347	3.9808	0.738028	5.39384	6.9e-08	1.55e-05	3.97813	0.980833	1.90431	31.7816	44.9903	31.1733
Gm8116	76.5481	4.03788	0.380021	10.6254	2.27e-26	4.25e-23	10.9399	7.84667	7.61725	127.126	162.965	142.794
Gm49710	9.05881	4.14216	1.12279	3.68916	0.000224998	0.0125309	0	0.980833	1.90431	17.4286	25.9944	8.04472
Rtraf-ps	21.0292	4.36661	0.8902	4.90521	9.33e-07	0.000150755	0.994534	1.96167	2.85647	5.12606	69.9849	45.2516
Gm44958	17.9737	4.39916	0.827552	5.31587	1.06e-07	2.34e-05	2.9836	0	1.90431	32.8068	41.991	28.1565
Gm3650	15.5667	4.52392	1.04812	4.31624	1.59e-05	0.00149996	0	1.96167	1.90431	55.3614	2.99935	31.1733
Vmn2r-ps99	8.75317	4.70432	1.28817	3.65195	0.000260259	0.0138753	0	0	1.90431	23.5799	19.9957	7.03913
Gm9625	82.7581	4.77923	1.0794	4.42769	9.52e-06	0.0010127	3.97813	3.92333	9.52156	239.9	17.9961	221.23
2410141K09Rik	133.179	4.92168	0.729139	6.74999	1.48e-11	7.69e-09	15.9125	4.90417	4.76078	115.849	347.925	309.722
Gm48168	43.4018	5.0103	1.49554	3.35017	0.000807623	0.032224	1.98907	4.90417	0.952156	2.05042	151.967	98.5478
Gm8730	727.439	5.05191	1.24445	4.05955	4.92e-05	0.00374005	33.8141	52.965	40.9427	2133.47	42.9908	2060.45
Gm5503	25.366	5.24662	0.87182	6.01801	1.77e-09	6.35e-07	0	3.92333	0	45.1093	70.9847	32.1789
Cmya5	35.1872	5.40126	0.761692	7.09113	1.33e-12	7.78e-10	0.994534	2.9425	0.952156	82.0169	81.9824	42.2348
Gm13328	40.406	5.5973	1.62372	3.44721	0.000566418	0.0250524	2.9836	0.980833	0.952156	115.849	0.999785	120.671
Gm5594	5.52738	5.9457	1.53106	3.88339	0.00010301	0.00671649	0	0	0	4.10085	16.9963	12.0671
4933431M02Rik	248.08	6.16285	0.371887	16.5718	1.11e-61	2.08e-57	8.9508	4.90417	6.66509	387.53	618.867	461.566
Vmn2r-ps60	7.05248	6.29683	1.44131	4.36881	1.25e-05	0.00123734	0	0	0	10.2521	19.9957	12.0671
Amd2	7.10163	6.30565	1.4967	4.21304	2.52e-05	0.00218278	0	0	0	20.5042	2.99935	19.1062
Npbwr1	7.405	6.36675	1.42789	4.45885	8.24e-06	0.000900202	0	0	0	15.3782	18.9959	10.0559
Gm46426	55.8644	6.40618	0.779804	8.21512	2.12e-16	1.98e-13	1.98907	1.96167	0	106.622	109.976	114.637
Gm23823	8.61209	6.58397	1.40053	4.70105	2.59e-06	0.000345963	0	0	0	23.5799	10.9976	17.095
Vmn2r61	8.7263	6.60414	1.41232	4.67609	2.92e-06	0.000378767	0	0	0	12.3025	28.9938	11.0615
9430014N10Rik	87.3519	8.96242	2.22585	4.02651	5.66e-05	0.00412196	0	0.980833	0	222.471	1.99957	298.66
